# Supplementary material for: On the effect of protein conformation diversity in discriminating among neutral and disease related single amino acid substitutions
Source: BMC Genomics. 2012 Jun 18;13(Suppl 4):S5. doi: 10.1186/1471-2164-13-S4-S5 (PMC3303731; doi:10.1186/1471-2164-13-S4-S5)
Supplement: Additional file 1 — List of SASs mapped on the corresponding structures. List of proteins, structures and corresponding conformers. [file 1471-2164-13-S4-S5-S1.xlsx]

## Sheet: list of SASs and structure
UniProt ID	Phenotype	wild aa	Substituted aa	CATH id	Structure position
O00204	Polymorphism	L	S	1q20A00	51
O00204	Polymorphism	L	S	1q22A00	51
O00204	Polymorphism	L	S	1q1zA00	51
O00204	Polymorphism	V	I	1q20A00	240
O00204	Polymorphism	V	I	1q22A00	240
O00204	Polymorphism	V	I	1q1zA00	240
O00294	Disease	R	H	2fimB00	325
O00294	Disease	R	H	3c5nA00	325
O00294	Disease	F	S	2fimB00	329
O00294	Disease	F	S	3c5nA00	329
O00294	Disease	R	P	2fimB00	367
O00294	Disease	R	P	3c5nA00	367
O00294	Disease	T	M	2fimB00	401
O00294	Disease	T	M	3c5nA00	401
O00294	Disease	I	K	2fimB00	406
O00294	Disease	I	K	3c5nA00	406
O00294	Disease	K	R	2fimB00	436
O00294	Disease	K	R	3c5nA00	436
O00294	Disease	F	L	2fimB00	438
O00294	Disease	F	L	3c5nA00	438
O00294	Disease	A	T	2fimB00	443
O00294	Disease	A	T	3c5nA00	443
O15540	Polymorphism	T	M	1fdqA00	60
O15540	Polymorphism	T	M	1fe3A00	60
O15540	Polymorphism	T	M	1jjxA00	60
O60880	Disease	Y	C	1d4tA00	7
O60880	Disease	Y	C	1d1zA00	1007
O60880	Disease	H	D	1d4tA00	8
O60880	Disease	H	D	1d1zA00	1008
O60880	Disease	G	D	1d4tA00	16
O60880	Disease	G	D	1d1zA00	1016
O60880	Disease	G	S	1d4tA00	27
O60880	Disease	G	S	1d1zA00	1027
O60880	Disease	S	R	1d4tA00	28
O60880	Disease	S	R	1d1zA00	1028
O60880	Disease	L	P	1d4tA00	31
O60880	Disease	L	P	1d1zA00	1031
O60880	Disease	R	T	1d4tA00	32
O60880	Disease	R	T	1d1zA00	1032
O60880	Disease	D	Y	1d4tA00	33
O60880	Disease	D	Y	1d1zA00	1033
O60880	Disease	C	W	1d4tA00	42
O60880	Disease	C	W	1d1zA00	1042
O60880	Disease	G	V	1d4tA00	49
O60880	Disease	G	V	1d1zA00	1049
O60880	Disease	T	I	1d4tA00	53
O60880	Disease	T	I	1d1zA00	1053
O60880	Disease	Y	C	1d4tA00	54
O60880	Disease	Y	C	1d1zA00	1054
O60880	Disease	R	L	1d4tA00	55
O60880	Disease	R	L	1d1zA00	1055
O60880	Disease	T	I	1d4tA00	68
O60880	Disease	T	I	1d1zA00	1068
O60880	Disease	I	T	1d4tA00	84
O60880	Disease	I	T	1d1zA00	1084
O60880	Disease	F	S	1d4tA00	87
O60880	Disease	F	S	1d1zA00	1087
O60880	Disease	Q	P	1d4tA00	99
O60880	Disease	Q	P	1d1zA00	1099
O60880	Disease	P	L	1d4tA00	101
O60880	Disease	P	L	1d1zA00	1101
O60880	Disease	V	G	1d4tA00	102
O60880	Disease	V	G	1d1zA00	1102
P00441	Disease	A	S	2c9vA00	4
P00441	Disease	A	S	2vr6A00	4
P00441	Disease	A	S	2vr7A00	4
P00441	Disease	A	S	1mfmA00	4
P00441	Disease	A	S	1ba9A00	4
P00441	Disease	A	S	1kmgA00	4
P00441	Disease	A	S	1rk7A00	4
P00441	Disease	A	S	2v0aA00	4
P00441	Disease	A	S	2c9uA00	4
P00441	Disease	A	S	1pu0A00	4
P00441	Disease	A	S	1hl4A00	4
P00441	Disease	A	S	1spdA00	4
P00441	Disease	A	S	1n18A00	4
P00441	Disease	A	S	1sosA00	4
P00441	Disease	A	S	1l3nA00	4
P00441	Disease	A	S	2af2A00	4
P00441	Disease	A	S	1oztM00	4
P00441	Disease	A	S	2gbuA00	4
P00441	Disease	A	S	2gbvA00	4
P00441	Disease	A	S	1hl5E00	4
P00441	Disease	A	S	3cqpB00	4
P00441	Disease	A	S	2yqvA00	4
P00441	Disease	A	S	2yqwC00	4
P00441	Disease	A	S	1oezW00	4
P00441	Disease	A	T	2c9vA00	4
P00441	Disease	A	T	2vr6A00	4
P00441	Disease	A	T	2vr7A00	4
P00441	Disease	A	T	1mfmA00	4
P00441	Disease	A	T	1ba9A00	4
P00441	Disease	A	T	1kmgA00	4
P00441	Disease	A	T	1rk7A00	4
P00441	Disease	A	T	2v0aA00	4
P00441	Disease	A	T	2c9uA00	4
P00441	Disease	A	T	1pu0A00	4
P00441	Disease	A	T	1hl4A00	4
P00441	Disease	A	T	1spdA00	4
P00441	Disease	A	T	1n18A00	4
P00441	Disease	A	T	1sosA00	4
P00441	Disease	A	T	1l3nA00	4
P00441	Disease	A	T	2af2A00	4
P00441	Disease	A	T	1oztM00	4
P00441	Disease	A	T	2gbuA00	4
P00441	Disease	A	T	2gbvA00	4
P00441	Disease	A	T	1hl5E00	4
P00441	Disease	A	T	3cqpB00	4
P00441	Disease	A	T	2yqvA00	4
P00441	Disease	A	T	2yqwC00	4
P00441	Disease	A	T	1oezW00	4
P00441	Disease	A	V	2c9vA00	4
P00441	Disease	A	V	2vr6A00	4
P00441	Disease	A	V	2vr7A00	4
P00441	Disease	A	V	1mfmA00	4
P00441	Disease	A	V	1ba9A00	4
P00441	Disease	A	V	1kmgA00	4
P00441	Disease	A	V	1rk7A00	4
P00441	Disease	A	V	2v0aA00	4
P00441	Disease	A	V	2c9uA00	4
P00441	Disease	A	V	1pu0A00	4
P00441	Disease	A	V	1hl4A00	4
P00441	Disease	A	V	1spdA00	4
P00441	Disease	A	V	1n18A00	4
P00441	Disease	A	V	1sosA00	4
P00441	Disease	A	V	1l3nA00	4
P00441	Disease	A	V	2af2A00	4
P00441	Disease	A	V	1oztM00	4
P00441	Disease	A	V	2gbuA00	4
P00441	Disease	A	V	2gbvA00	4
P00441	Disease	A	V	1hl5E00	4
P00441	Disease	A	V	3cqpB00	4
P00441	Disease	A	V	2yqvA00	4
P00441	Disease	A	V	2yqwC00	4
P00441	Disease	A	V	1oezW00	4
P00441	Disease	C	F	2c9vA00	6
P00441	Disease	C	F	2vr6A00	6
P00441	Disease	C	F	2vr7A00	6
P00441	Disease	C	F	2v0aA00	6
P00441	Disease	C	F	2c9uA00	6
P00441	Disease	C	F	1pu0A00	6
P00441	Disease	C	F	1hl4A00	6
P00441	Disease	C	F	1spdA00	6
P00441	Disease	C	F	1oztM00	6
P00441	Disease	C	F	1hl5E00	6
P00441	Disease	C	F	3cqpB00	6
P00441	Disease	C	F	2yqvA00	6
P00441	Disease	C	F	2yqwC00	6
P00441	Disease	C	F	1oezW00	6
P00441	Disease	V	E	2c9vA00	7
P00441	Disease	V	E	2vr6A00	7
P00441	Disease	V	E	2vr7A00	7
P00441	Disease	V	E	1mfmA00	7
P00441	Disease	V	E	1ba9A00	7
P00441	Disease	V	E	1kmgA00	7
P00441	Disease	V	E	1rk7A00	7
P00441	Disease	V	E	2v0aA00	7
P00441	Disease	V	E	2c9uA00	7
P00441	Disease	V	E	1pu0A00	7
P00441	Disease	V	E	1hl4A00	7
P00441	Disease	V	E	1spdA00	7
P00441	Disease	V	E	1n18A00	7
P00441	Disease	V	E	1sosA00	7
P00441	Disease	V	E	1l3nA00	7
P00441	Disease	V	E	2af2A00	7
P00441	Disease	V	E	1oztM00	7
P00441	Disease	V	E	2gbuA00	7
P00441	Disease	V	E	2gbvA00	7
P00441	Disease	V	E	1hl5E00	7
P00441	Disease	V	E	3cqpB00	7
P00441	Disease	V	E	2yqvA00	7
P00441	Disease	V	E	2yqwC00	7
P00441	Disease	V	E	1oezW00	7
P00441	Disease	L	Q	2c9vA00	8
P00441	Disease	L	Q	2vr6A00	8
P00441	Disease	L	Q	2vr7A00	8
P00441	Disease	L	Q	1mfmA00	8
P00441	Disease	L	Q	1ba9A00	8
P00441	Disease	L	Q	1kmgA00	8
P00441	Disease	L	Q	1rk7A00	8
P00441	Disease	L	Q	2v0aA00	8
P00441	Disease	L	Q	2c9uA00	8
P00441	Disease	L	Q	1pu0A00	8
P00441	Disease	L	Q	1hl4A00	8
P00441	Disease	L	Q	1spdA00	8
P00441	Disease	L	Q	1n18A00	8
P00441	Disease	L	Q	1sosA00	8
P00441	Disease	L	Q	1l3nA00	8
P00441	Disease	L	Q	2af2A00	8
P00441	Disease	L	Q	1oztM00	8
P00441	Disease	L	Q	2gbuA00	8
P00441	Disease	L	Q	2gbvA00	8
P00441	Disease	L	Q	1hl5E00	8
P00441	Disease	L	Q	3cqpB00	8
P00441	Disease	L	Q	2yqvA00	8
P00441	Disease	L	Q	2yqwC00	8
P00441	Disease	L	Q	1oezW00	8
P00441	Disease	L	V	2c9vA00	8
P00441	Disease	L	V	2vr6A00	8
P00441	Disease	L	V	2vr7A00	8
P00441	Disease	L	V	1mfmA00	8
P00441	Disease	L	V	1ba9A00	8
P00441	Disease	L	V	1kmgA00	8
P00441	Disease	L	V	1rk7A00	8
P00441	Disease	L	V	2v0aA00	8
P00441	Disease	L	V	2c9uA00	8
P00441	Disease	L	V	1pu0A00	8
P00441	Disease	L	V	1hl4A00	8
P00441	Disease	L	V	1spdA00	8
P00441	Disease	L	V	1n18A00	8
P00441	Disease	L	V	1sosA00	8
P00441	Disease	L	V	1l3nA00	8
P00441	Disease	L	V	2af2A00	8
P00441	Disease	L	V	1oztM00	8
P00441	Disease	L	V	2gbuA00	8
P00441	Disease	L	V	2gbvA00	8
P00441	Disease	L	V	1hl5E00	8
P00441	Disease	L	V	3cqpB00	8
P00441	Disease	L	V	2yqvA00	8
P00441	Disease	L	V	2yqwC00	8
P00441	Disease	L	V	1oezW00	8
P00441	Disease	G	R	2c9vA00	12
P00441	Disease	G	R	2vr6A00	12
P00441	Disease	G	R	2vr7A00	12
P00441	Disease	G	R	1mfmA00	12
P00441	Disease	G	R	1ba9A00	12
P00441	Disease	G	R	1kmgA00	12
P00441	Disease	G	R	1rk7A00	12
P00441	Disease	G	R	2v0aA00	12
P00441	Disease	G	R	2c9uA00	12
P00441	Disease	G	R	1pu0A00	12
P00441	Disease	G	R	1hl4A00	12
P00441	Disease	G	R	1spdA00	12
P00441	Disease	G	R	1n18A00	12
P00441	Disease	G	R	1sosA00	12
P00441	Disease	G	R	1l3nA00	12
P00441	Disease	G	R	2af2A00	12
P00441	Disease	G	R	1oztM00	12
P00441	Disease	G	R	2gbuA00	12
P00441	Disease	G	R	2gbvA00	12
P00441	Disease	G	R	1hl5E00	12
P00441	Disease	G	R	3cqpB00	12
P00441	Disease	G	R	2yqvA00	12
P00441	Disease	G	R	2yqwC00	12
P00441	Disease	G	R	1oezW00	12
P00441	Disease	V	G	2c9vA00	14
P00441	Disease	V	G	2vr6A00	14
P00441	Disease	V	G	2vr7A00	14
P00441	Disease	V	G	1mfmA00	14
P00441	Disease	V	G	1ba9A00	14
P00441	Disease	V	G	1kmgA00	14
P00441	Disease	V	G	1rk7A00	14
P00441	Disease	V	G	2v0aA00	14
P00441	Disease	V	G	2c9uA00	14
P00441	Disease	V	G	1pu0A00	14
P00441	Disease	V	G	1hl4A00	14
P00441	Disease	V	G	1spdA00	14
P00441	Disease	V	G	1n18A00	14
P00441	Disease	V	G	1sosA00	14
P00441	Disease	V	G	1l3nA00	14
P00441	Disease	V	G	2af2A00	14
P00441	Disease	V	G	1oztM00	14
P00441	Disease	V	G	2gbuA00	14
P00441	Disease	V	G	2gbvA00	14
P00441	Disease	V	G	1hl5E00	14
P00441	Disease	V	G	3cqpB00	14
P00441	Disease	V	G	2yqvA00	14
P00441	Disease	V	G	2yqwC00	14
P00441	Disease	V	G	1oezW00	14
P00441	Disease	V	M	2c9vA00	14
P00441	Disease	V	M	2vr6A00	14
P00441	Disease	V	M	2vr7A00	14
P00441	Disease	V	M	1mfmA00	14
P00441	Disease	V	M	1ba9A00	14
P00441	Disease	V	M	1kmgA00	14
P00441	Disease	V	M	1rk7A00	14
P00441	Disease	V	M	2v0aA00	14
P00441	Disease	V	M	2c9uA00	14
P00441	Disease	V	M	1pu0A00	14
P00441	Disease	V	M	1hl4A00	14
P00441	Disease	V	M	1spdA00	14
P00441	Disease	V	M	1n18A00	14
P00441	Disease	V	M	1sosA00	14
P00441	Disease	V	M	1l3nA00	14
P00441	Disease	V	M	2af2A00	14
P00441	Disease	V	M	1oztM00	14
P00441	Disease	V	M	2gbuA00	14
P00441	Disease	V	M	2gbvA00	14
P00441	Disease	V	M	1hl5E00	14
P00441	Disease	V	M	3cqpB00	14
P00441	Disease	V	M	2yqvA00	14
P00441	Disease	V	M	2yqwC00	14
P00441	Disease	V	M	1oezW00	14
P00441	Disease	G	S	2c9vA00	16
P00441	Disease	G	S	2vr6A00	16
P00441	Disease	G	S	2vr7A00	16
P00441	Disease	G	S	1mfmA00	16
P00441	Disease	G	S	1ba9A00	16
P00441	Disease	G	S	1kmgA00	16
P00441	Disease	G	S	1rk7A00	16
P00441	Disease	G	S	2v0aA00	16
P00441	Disease	G	S	2c9uA00	16
P00441	Disease	G	S	1pu0A00	16
P00441	Disease	G	S	1hl4A00	16
P00441	Disease	G	S	1spdA00	16
P00441	Disease	G	S	1n18A00	16
P00441	Disease	G	S	1sosA00	16
P00441	Disease	G	S	1l3nA00	16
P00441	Disease	G	S	2af2A00	16
P00441	Disease	G	S	1oztM00	16
P00441	Disease	G	S	2gbuA00	16
P00441	Disease	G	S	2gbvA00	16
P00441	Disease	G	S	1hl5E00	16
P00441	Disease	G	S	3cqpB00	16
P00441	Disease	G	S	2yqvA00	16
P00441	Disease	G	S	2yqwC00	16
P00441	Disease	G	S	1oezW00	16
P00441	Disease	F	C	2c9vA00	20
P00441	Disease	F	C	2vr6A00	20
P00441	Disease	F	C	2vr7A00	20
P00441	Disease	F	C	1mfmA00	20
P00441	Disease	F	C	1ba9A00	20
P00441	Disease	F	C	1kmgA00	20
P00441	Disease	F	C	1rk7A00	20
P00441	Disease	F	C	2v0aA00	20
P00441	Disease	F	C	2c9uA00	20
P00441	Disease	F	C	1pu0A00	20
P00441	Disease	F	C	1hl4A00	20
P00441	Disease	F	C	1spdA00	20
P00441	Disease	F	C	1n18A00	20
P00441	Disease	F	C	1sosA00	20
P00441	Disease	F	C	1l3nA00	20
P00441	Disease	F	C	2af2A00	20
P00441	Disease	F	C	1oztM00	20
P00441	Disease	F	C	2gbuA00	20
P00441	Disease	F	C	2gbvA00	20
P00441	Disease	F	C	1hl5E00	20
P00441	Disease	F	C	3cqpB00	20
P00441	Disease	F	C	2yqvA00	20
P00441	Disease	F	C	2yqwC00	20
P00441	Disease	F	C	1oezW00	20
P00441	Disease	E	G	2c9vA00	21
P00441	Disease	E	G	2vr6A00	21
P00441	Disease	E	G	2vr7A00	21
P00441	Disease	E	G	1mfmA00	21
P00441	Disease	E	G	1ba9A00	21
P00441	Disease	E	G	1kmgA00	21
P00441	Disease	E	G	1rk7A00	21
P00441	Disease	E	G	2v0aA00	21
P00441	Disease	E	G	2c9uA00	21
P00441	Disease	E	G	1pu0A00	21
P00441	Disease	E	G	1hl4A00	21
P00441	Disease	E	G	1spdA00	21
P00441	Disease	E	G	1n18A00	21
P00441	Disease	E	G	1sosA00	21
P00441	Disease	E	G	1l3nA00	21
P00441	Disease	E	G	2af2A00	21
P00441	Disease	E	G	1oztM00	21
P00441	Disease	E	G	2gbuA00	21
P00441	Disease	E	G	2gbvA00	21
P00441	Disease	E	G	1hl5E00	21
P00441	Disease	E	G	3cqpB00	21
P00441	Disease	E	G	2yqvA00	21
P00441	Disease	E	G	2yqwC00	21
P00441	Disease	E	G	1oezW00	21
P00441	Disease	E	K	2c9vA00	21
P00441	Disease	E	K	2vr6A00	21
P00441	Disease	E	K	2vr7A00	21
P00441	Disease	E	K	1mfmA00	21
P00441	Disease	E	K	1ba9A00	21
P00441	Disease	E	K	1kmgA00	21
P00441	Disease	E	K	1rk7A00	21
P00441	Disease	E	K	2v0aA00	21
P00441	Disease	E	K	2c9uA00	21
P00441	Disease	E	K	1pu0A00	21
P00441	Disease	E	K	1hl4A00	21
P00441	Disease	E	K	1spdA00	21
P00441	Disease	E	K	1n18A00	21
P00441	Disease	E	K	1sosA00	21
P00441	Disease	E	K	1l3nA00	21
P00441	Disease	E	K	2af2A00	21
P00441	Disease	E	K	1oztM00	21
P00441	Disease	E	K	2gbuA00	21
P00441	Disease	E	K	2gbvA00	21
P00441	Disease	E	K	1hl5E00	21
P00441	Disease	E	K	3cqpB00	21
P00441	Disease	E	K	2yqvA00	21
P00441	Disease	E	K	2yqwC00	21
P00441	Disease	E	K	1oezW00	21
P00441	Disease	Q	L	2c9vA00	22
P00441	Disease	Q	L	2vr6A00	22
P00441	Disease	Q	L	2vr7A00	22
P00441	Disease	Q	L	1mfmA00	22
P00441	Disease	Q	L	1ba9A00	22
P00441	Disease	Q	L	1kmgA00	22
P00441	Disease	Q	L	1rk7A00	22
P00441	Disease	Q	L	2v0aA00	22
P00441	Disease	Q	L	2c9uA00	22
P00441	Disease	Q	L	1pu0A00	22
P00441	Disease	Q	L	1hl4A00	22
P00441	Disease	Q	L	1spdA00	22
P00441	Disease	Q	L	1n18A00	22
P00441	Disease	Q	L	1sosA00	22
P00441	Disease	Q	L	1l3nA00	22
P00441	Disease	Q	L	2af2A00	22
P00441	Disease	Q	L	1oztM00	22
P00441	Disease	Q	L	2gbuA00	22
P00441	Disease	Q	L	2gbvA00	22
P00441	Disease	Q	L	1hl5E00	22
P00441	Disease	Q	L	3cqpB00	22
P00441	Disease	Q	L	2yqvA00	22
P00441	Disease	Q	L	2yqwC00	22
P00441	Disease	Q	L	1oezW00	22
P00441	Disease	G	R	2c9vA00	37
P00441	Disease	G	R	2vr6A00	37
P00441	Disease	G	R	2vr7A00	37
P00441	Disease	G	R	1mfmA00	37
P00441	Disease	G	R	1ba9A00	37
P00441	Disease	G	R	1kmgA00	37
P00441	Disease	G	R	1rk7A00	37
P00441	Disease	G	R	2v0aA00	37
P00441	Disease	G	R	2c9uA00	37
P00441	Disease	G	R	1pu0A00	37
P00441	Disease	G	R	1hl4A00	37
P00441	Disease	G	R	1spdA00	37
P00441	Disease	G	R	1n18A00	37
P00441	Disease	G	R	1sosA00	37
P00441	Disease	G	R	1l3nA00	37
P00441	Disease	G	R	2af2A00	37
P00441	Disease	G	R	1oztM00	37
P00441	Disease	G	R	2gbuA00	37
P00441	Disease	G	R	2gbvA00	37
P00441	Disease	G	R	1hl5E00	37
P00441	Disease	G	R	3cqpB00	37
P00441	Disease	G	R	2yqvA00	37
P00441	Disease	G	R	2yqwC00	37
P00441	Disease	G	R	1oezW00	37
P00441	Disease	L	R	2c9vA00	38
P00441	Disease	L	R	2vr6A00	38
P00441	Disease	L	R	2vr7A00	38
P00441	Disease	L	R	1mfmA00	38
P00441	Disease	L	R	1ba9A00	38
P00441	Disease	L	R	1kmgA00	38
P00441	Disease	L	R	1rk7A00	38
P00441	Disease	L	R	2v0aA00	38
P00441	Disease	L	R	2c9uA00	38
P00441	Disease	L	R	1pu0A00	38
P00441	Disease	L	R	1hl4A00	38
P00441	Disease	L	R	1spdA00	38
P00441	Disease	L	R	1n18A00	38
P00441	Disease	L	R	1sosA00	38
P00441	Disease	L	R	1l3nA00	38
P00441	Disease	L	R	2af2A00	38
P00441	Disease	L	R	1oztM00	38
P00441	Disease	L	R	2gbuA00	38
P00441	Disease	L	R	2gbvA00	38
P00441	Disease	L	R	1hl5E00	38
P00441	Disease	L	R	3cqpB00	38
P00441	Disease	L	R	2yqvA00	38
P00441	Disease	L	R	2yqwC00	38
P00441	Disease	L	R	1oezW00	38
P00441	Disease	L	V	2c9vA00	38
P00441	Disease	L	V	2vr6A00	38
P00441	Disease	L	V	2vr7A00	38
P00441	Disease	L	V	1mfmA00	38
P00441	Disease	L	V	1ba9A00	38
P00441	Disease	L	V	1kmgA00	38
P00441	Disease	L	V	1rk7A00	38
P00441	Disease	L	V	2v0aA00	38
P00441	Disease	L	V	2c9uA00	38
P00441	Disease	L	V	1pu0A00	38
P00441	Disease	L	V	1hl4A00	38
P00441	Disease	L	V	1spdA00	38
P00441	Disease	L	V	1n18A00	38
P00441	Disease	L	V	1sosA00	38
P00441	Disease	L	V	1l3nA00	38
P00441	Disease	L	V	2af2A00	38
P00441	Disease	L	V	1oztM00	38
P00441	Disease	L	V	2gbuA00	38
P00441	Disease	L	V	2gbvA00	38
P00441	Disease	L	V	1hl5E00	38
P00441	Disease	L	V	3cqpB00	38
P00441	Disease	L	V	2yqvA00	38
P00441	Disease	L	V	2yqwC00	38
P00441	Disease	L	V	1oezW00	38
P00441	Disease	G	D	2c9vA00	41
P00441	Disease	G	D	2vr6A00	41
P00441	Disease	G	D	2vr7A00	41
P00441	Disease	G	D	1mfmA00	41
P00441	Disease	G	D	1ba9A00	41
P00441	Disease	G	D	1kmgA00	41
P00441	Disease	G	D	1rk7A00	41
P00441	Disease	G	D	2v0aA00	41
P00441	Disease	G	D	2c9uA00	41
P00441	Disease	G	D	1pu0A00	41
P00441	Disease	G	D	1hl4A00	41
P00441	Disease	G	D	1spdA00	41
P00441	Disease	G	D	1n18A00	41
P00441	Disease	G	D	1sosA00	41
P00441	Disease	G	D	1l3nA00	41
P00441	Disease	G	D	2af2A00	41
P00441	Disease	G	D	1oztM00	41
P00441	Disease	G	D	2gbuA00	41
P00441	Disease	G	D	2gbvA00	41
P00441	Disease	G	D	1hl5E00	41
P00441	Disease	G	D	3cqpB00	41
P00441	Disease	G	D	2yqvA00	41
P00441	Disease	G	D	2yqwC00	41
P00441	Disease	G	D	1oezW00	41
P00441	Disease	G	S	2c9vA00	41
P00441	Disease	G	S	2vr6A00	41
P00441	Disease	G	S	2vr7A00	41
P00441	Disease	G	S	1mfmA00	41
P00441	Disease	G	S	1ba9A00	41
P00441	Disease	G	S	1kmgA00	41
P00441	Disease	G	S	1rk7A00	41
P00441	Disease	G	S	2v0aA00	41
P00441	Disease	G	S	2c9uA00	41
P00441	Disease	G	S	1pu0A00	41
P00441	Disease	G	S	1hl4A00	41
P00441	Disease	G	S	1spdA00	41
P00441	Disease	G	S	1n18A00	41
P00441	Disease	G	S	1sosA00	41
P00441	Disease	G	S	1l3nA00	41
P00441	Disease	G	S	2af2A00	41
P00441	Disease	G	S	1oztM00	41
P00441	Disease	G	S	2gbuA00	41
P00441	Disease	G	S	2gbvA00	41
P00441	Disease	G	S	1hl5E00	41
P00441	Disease	G	S	3cqpB00	41
P00441	Disease	G	S	2yqvA00	41
P00441	Disease	G	S	2yqwC00	41
P00441	Disease	G	S	1oezW00	41
P00441	Disease	H	R	2c9vA00	43
P00441	Disease	H	R	2vr6A00	43
P00441	Disease	H	R	2vr7A00	43
P00441	Disease	H	R	1mfmA00	43
P00441	Disease	H	R	1ba9A00	43
P00441	Disease	H	R	1kmgA00	43
P00441	Disease	H	R	1rk7A00	43
P00441	Disease	H	R	2v0aA00	43
P00441	Disease	H	R	2c9uA00	43
P00441	Disease	H	R	1pu0A00	43
P00441	Disease	H	R	1hl4A00	43
P00441	Disease	H	R	1spdA00	43
P00441	Disease	H	R	1n18A00	43
P00441	Disease	H	R	1sosA00	43
P00441	Disease	H	R	1l3nA00	43
P00441	Disease	H	R	2af2A00	43
P00441	Disease	H	R	1oztM00	43
P00441	Disease	H	R	2gbuA00	43
P00441	Disease	H	R	2gbvA00	43
P00441	Disease	H	R	1hl5E00	43
P00441	Disease	H	R	3cqpB00	43
P00441	Disease	H	R	2yqvA00	43
P00441	Disease	H	R	2yqwC00	43
P00441	Disease	H	R	1oezW00	43
P00441	Disease	F	C	2c9vA00	45
P00441	Disease	F	C	2vr6A00	45
P00441	Disease	F	C	2vr7A00	45
P00441	Disease	F	C	1mfmA00	45
P00441	Disease	F	C	1ba9A00	45
P00441	Disease	F	C	1kmgA00	45
P00441	Disease	F	C	1rk7A00	45
P00441	Disease	F	C	2v0aA00	45
P00441	Disease	F	C	2c9uA00	45
P00441	Disease	F	C	1pu0A00	45
P00441	Disease	F	C	1hl4A00	45
P00441	Disease	F	C	1spdA00	45
P00441	Disease	F	C	1n18A00	45
P00441	Disease	F	C	1sosA00	45
P00441	Disease	F	C	1l3nA00	45
P00441	Disease	F	C	2af2A00	45
P00441	Disease	F	C	1oztM00	45
P00441	Disease	F	C	2gbuA00	45
P00441	Disease	F	C	2gbvA00	45
P00441	Disease	F	C	1hl5E00	45
P00441	Disease	F	C	3cqpB00	45
P00441	Disease	F	C	2yqvA00	45
P00441	Disease	F	C	2yqwC00	45
P00441	Disease	F	C	1oezW00	45
P00441	Disease	H	R	2c9vA00	46
P00441	Disease	H	R	2vr6A00	46
P00441	Disease	H	R	2vr7A00	46
P00441	Disease	H	R	1mfmA00	46
P00441	Disease	H	R	1ba9A00	46
P00441	Disease	H	R	1kmgA00	46
P00441	Disease	H	R	1rk7A00	46
P00441	Disease	H	R	2v0aA00	46
P00441	Disease	H	R	2c9uA00	46
P00441	Disease	H	R	1pu0A00	46
P00441	Disease	H	R	1hl4A00	46
P00441	Disease	H	R	1spdA00	46
P00441	Disease	H	R	1n18A00	46
P00441	Disease	H	R	1sosA00	46
P00441	Disease	H	R	1l3nA00	46
P00441	Disease	H	R	2af2A00	46
P00441	Disease	H	R	2gbuA00	46
P00441	Disease	H	R	2gbvA00	46
P00441	Disease	H	R	1hl5E00	46
P00441	Disease	H	R	3cqpB00	46
P00441	Disease	H	R	2yqvA00	46
P00441	Disease	H	R	2yqwC00	46
P00441	Disease	H	Q	2c9vA00	48
P00441	Disease	H	Q	2vr6A00	48
P00441	Disease	H	Q	2vr7A00	48
P00441	Disease	H	Q	1mfmA00	48
P00441	Disease	H	Q	1ba9A00	48
P00441	Disease	H	Q	1kmgA00	48
P00441	Disease	H	Q	1rk7A00	48
P00441	Disease	H	Q	2v0aA00	48
P00441	Disease	H	Q	2c9uA00	48
P00441	Disease	H	Q	1pu0A00	48
P00441	Disease	H	Q	1hl4A00	48
P00441	Disease	H	Q	1spdA00	48
P00441	Disease	H	Q	1n18A00	48
P00441	Disease	H	Q	1sosA00	48
P00441	Disease	H	Q	1l3nA00	48
P00441	Disease	H	Q	2af2A00	48
P00441	Disease	H	Q	1oztM00	48
P00441	Disease	H	Q	2gbuA00	48
P00441	Disease	H	Q	2gbvA00	48
P00441	Disease	H	Q	1hl5E00	48
P00441	Disease	H	Q	3cqpB00	48
P00441	Disease	H	Q	2yqvA00	48
P00441	Disease	H	Q	2yqwC00	48
P00441	Disease	H	Q	1oezW00	48
P00441	Disease	H	R	2c9vA00	48
P00441	Disease	H	R	2vr6A00	48
P00441	Disease	H	R	2vr7A00	48
P00441	Disease	H	R	1mfmA00	48
P00441	Disease	H	R	1ba9A00	48
P00441	Disease	H	R	1kmgA00	48
P00441	Disease	H	R	1rk7A00	48
P00441	Disease	H	R	2v0aA00	48
P00441	Disease	H	R	2c9uA00	48
P00441	Disease	H	R	1pu0A00	48
P00441	Disease	H	R	1hl4A00	48
P00441	Disease	H	R	1spdA00	48
P00441	Disease	H	R	1n18A00	48
P00441	Disease	H	R	1sosA00	48
P00441	Disease	H	R	1l3nA00	48
P00441	Disease	H	R	2af2A00	48
P00441	Disease	H	R	1oztM00	48
P00441	Disease	H	R	2gbuA00	48
P00441	Disease	H	R	2gbvA00	48
P00441	Disease	H	R	1hl5E00	48
P00441	Disease	H	R	3cqpB00	48
P00441	Disease	H	R	2yqvA00	48
P00441	Disease	H	R	2yqwC00	48
P00441	Disease	H	R	1oezW00	48
P00441	Disease	E	K	2c9vA00	49
P00441	Disease	E	K	2vr6A00	49
P00441	Disease	E	K	2vr7A00	49
P00441	Disease	E	K	1mfmA00	49
P00441	Disease	E	K	1ba9A00	49
P00441	Disease	E	K	1kmgA00	49
P00441	Disease	E	K	1rk7A00	49
P00441	Disease	E	K	2v0aA00	49
P00441	Disease	E	K	2c9uA00	49
P00441	Disease	E	K	1pu0A00	49
P00441	Disease	E	K	1hl4A00	49
P00441	Disease	E	K	1spdA00	49
P00441	Disease	E	K	1n18A00	49
P00441	Disease	E	K	1sosA00	49
P00441	Disease	E	K	1l3nA00	49
P00441	Disease	E	K	2af2A00	49
P00441	Disease	E	K	1oztM00	49
P00441	Disease	E	K	2gbuA00	49
P00441	Disease	E	K	2gbvA00	49
P00441	Disease	E	K	1hl5E00	49
P00441	Disease	E	K	3cqpB00	49
P00441	Disease	E	K	2yqvA00	49
P00441	Disease	E	K	2yqwC00	49
P00441	Disease	E	K	1oezW00	49
P00441	Disease	T	R	2c9vA00	54
P00441	Disease	T	R	2vr6A00	54
P00441	Disease	T	R	2vr7A00	54
P00441	Disease	T	R	1mfmA00	54
P00441	Disease	T	R	1ba9A00	54
P00441	Disease	T	R	1kmgA00	54
P00441	Disease	T	R	1rk7A00	54
P00441	Disease	T	R	2v0aA00	54
P00441	Disease	T	R	2c9uA00	54
P00441	Disease	T	R	1pu0A00	54
P00441	Disease	T	R	1hl4A00	54
P00441	Disease	T	R	1spdA00	54
P00441	Disease	T	R	1n18A00	54
P00441	Disease	T	R	1sosA00	54
P00441	Disease	T	R	1l3nA00	54
P00441	Disease	T	R	2af2A00	54
P00441	Disease	T	R	1oztM00	54
P00441	Disease	T	R	2gbuA00	54
P00441	Disease	T	R	2gbvA00	54
P00441	Disease	T	R	1hl5E00	54
P00441	Disease	T	R	3cqpB00	54
P00441	Disease	T	R	2yqvA00	54
P00441	Disease	T	R	2yqwC00	54
P00441	Disease	T	R	1oezW00	54
P00441	Disease	N	S	2c9vA00	65
P00441	Disease	N	S	2vr6A00	65
P00441	Disease	N	S	2vr7A00	65
P00441	Disease	N	S	1mfmA00	65
P00441	Disease	N	S	1ba9A00	65
P00441	Disease	N	S	1kmgA00	65
P00441	Disease	N	S	1rk7A00	65
P00441	Disease	N	S	2v0aA00	65
P00441	Disease	N	S	2c9uA00	65
P00441	Disease	N	S	1pu0A00	65
P00441	Disease	N	S	1hl4A00	65
P00441	Disease	N	S	1spdA00	65
P00441	Disease	N	S	1n18A00	65
P00441	Disease	N	S	1sosA00	65
P00441	Disease	N	S	1l3nA00	65
P00441	Disease	N	S	2af2A00	65
P00441	Disease	N	S	1oztM00	65
P00441	Disease	N	S	2gbuA00	65
P00441	Disease	N	S	2gbvA00	65
P00441	Disease	N	S	1hl5E00	65
P00441	Disease	N	S	3cqpB00	65
P00441	Disease	N	S	2yqvA00	65
P00441	Disease	N	S	2yqwC00	65
P00441	Disease	N	S	1oezW00	65
P00441	Disease	L	R	2c9vA00	67
P00441	Disease	L	R	2vr6A00	67
P00441	Disease	L	R	2vr7A00	67
P00441	Disease	L	R	1mfmA00	67
P00441	Disease	L	R	1ba9A00	67
P00441	Disease	L	R	1kmgA00	67
P00441	Disease	L	R	1rk7A00	67
P00441	Disease	L	R	2v0aA00	67
P00441	Disease	L	R	2c9uA00	67
P00441	Disease	L	R	1pu0A00	67
P00441	Disease	L	R	1hl4A00	67
P00441	Disease	L	R	1spdA00	67
P00441	Disease	L	R	1n18A00	67
P00441	Disease	L	R	1sosA00	67
P00441	Disease	L	R	1l3nA00	67
P00441	Disease	L	R	2af2A00	67
P00441	Disease	L	R	1oztM00	67
P00441	Disease	L	R	2gbuA00	67
P00441	Disease	L	R	2gbvA00	67
P00441	Disease	L	R	1hl5E00	67
P00441	Disease	L	R	3cqpB00	67
P00441	Disease	L	R	2yqvA00	67
P00441	Disease	L	R	2yqwC00	67
P00441	Disease	G	S	2c9vA00	72
P00441	Disease	G	S	2vr6A00	72
P00441	Disease	G	S	2vr7A00	72
P00441	Disease	G	S	1mfmA00	72
P00441	Disease	G	S	1ba9A00	72
P00441	Disease	G	S	1kmgA00	72
P00441	Disease	G	S	1rk7A00	72
P00441	Disease	G	S	2v0aA00	72
P00441	Disease	G	S	2c9uA00	72
P00441	Disease	G	S	1pu0A00	72
P00441	Disease	G	S	1hl4A00	72
P00441	Disease	G	S	1spdA00	72
P00441	Disease	G	S	1n18A00	72
P00441	Disease	G	S	1sosA00	72
P00441	Disease	G	S	1l3nA00	72
P00441	Disease	G	S	2af2A00	72
P00441	Disease	G	S	1oztM00	72
P00441	Disease	G	S	2gbuA00	72
P00441	Disease	G	S	2gbvA00	72
P00441	Disease	G	S	1hl5E00	72
P00441	Disease	G	S	3cqpB00	72
P00441	Disease	G	S	2yqvA00	72
P00441	Disease	G	S	2yqwC00	72
P00441	Disease	D	Y	2c9vA00	76
P00441	Disease	D	Y	2vr6A00	76
P00441	Disease	D	Y	2vr7A00	76
P00441	Disease	D	Y	1mfmA00	76
P00441	Disease	D	Y	1ba9A00	76
P00441	Disease	D	Y	1kmgA00	76
P00441	Disease	D	Y	1rk7A00	76
P00441	Disease	D	Y	2v0aA00	76
P00441	Disease	D	Y	2c9uA00	76
P00441	Disease	D	Y	1pu0A00	76
P00441	Disease	D	Y	1hl4A00	76
P00441	Disease	D	Y	1spdA00	76
P00441	Disease	D	Y	1n18A00	76
P00441	Disease	D	Y	1sosA00	76
P00441	Disease	D	Y	1l3nA00	76
P00441	Disease	D	Y	2af2A00	76
P00441	Disease	D	Y	1oztM00	76
P00441	Disease	D	Y	2gbuA00	76
P00441	Disease	D	Y	2gbvA00	76
P00441	Disease	D	Y	1hl5E00	76
P00441	Disease	D	Y	2yqvA00	76
P00441	Disease	D	Y	2yqwC00	76
P00441	Disease	H	A	2c9vA00	80
P00441	Disease	H	A	2vr6A00	80
P00441	Disease	H	A	2vr7A00	80
P00441	Disease	H	A	1mfmA00	80
P00441	Disease	H	A	1ba9A00	80
P00441	Disease	H	A	1kmgA00	80
P00441	Disease	H	A	1rk7A00	80
P00441	Disease	H	A	2v0aA00	80
P00441	Disease	H	A	2c9uA00	80
P00441	Disease	H	A	1pu0A00	80
P00441	Disease	H	A	1hl4A00	80
P00441	Disease	H	A	1spdA00	80
P00441	Disease	H	A	1n18A00	80
P00441	Disease	H	A	1sosA00	80
P00441	Disease	H	A	1l3nA00	80
P00441	Disease	H	A	2af2A00	80
P00441	Disease	H	A	1oztM00	80
P00441	Disease	H	A	2gbuA00	80
P00441	Disease	H	A	2gbvA00	80
P00441	Disease	H	A	1hl5E00	80
P00441	Disease	H	A	3cqpB00	80
P00441	Disease	H	A	2yqvA00	80
P00441	Disease	H	A	2yqwC00	80
P00441	Disease	H	A	1oezW00	80
P00441	Disease	L	F	2c9vA00	84
P00441	Disease	L	F	2vr6A00	84
P00441	Disease	L	F	2vr7A00	84
P00441	Disease	L	F	1mfmA00	84
P00441	Disease	L	F	1ba9A00	84
P00441	Disease	L	F	1kmgA00	84
P00441	Disease	L	F	1rk7A00	84
P00441	Disease	L	F	2v0aA00	84
P00441	Disease	L	F	2c9uA00	84
P00441	Disease	L	F	1pu0A00	84
P00441	Disease	L	F	1hl4A00	84
P00441	Disease	L	F	1spdA00	84
P00441	Disease	L	F	1n18A00	84
P00441	Disease	L	F	1sosA00	84
P00441	Disease	L	F	1l3nA00	84
P00441	Disease	L	F	2af2A00	84
P00441	Disease	L	F	1oztM00	84
P00441	Disease	L	F	2gbuA00	84
P00441	Disease	L	F	2gbvA00	84
P00441	Disease	L	F	1hl5E00	84
P00441	Disease	L	F	3cqpB00	84
P00441	Disease	L	F	2yqvA00	84
P00441	Disease	L	F	2yqwC00	84
P00441	Disease	L	F	1oezW00	84
P00441	Disease	L	V	2c9vA00	84
P00441	Disease	L	V	2vr6A00	84
P00441	Disease	L	V	2vr7A00	84
P00441	Disease	L	V	1mfmA00	84
P00441	Disease	L	V	1ba9A00	84
P00441	Disease	L	V	1kmgA00	84
P00441	Disease	L	V	1rk7A00	84
P00441	Disease	L	V	2v0aA00	84
P00441	Disease	L	V	2c9uA00	84
P00441	Disease	L	V	1pu0A00	84
P00441	Disease	L	V	1hl4A00	84
P00441	Disease	L	V	1spdA00	84
P00441	Disease	L	V	1n18A00	84
P00441	Disease	L	V	1sosA00	84
P00441	Disease	L	V	1l3nA00	84
P00441	Disease	L	V	2af2A00	84
P00441	Disease	L	V	1oztM00	84
P00441	Disease	L	V	2gbuA00	84
P00441	Disease	L	V	2gbvA00	84
P00441	Disease	L	V	1hl5E00	84
P00441	Disease	L	V	3cqpB00	84
P00441	Disease	L	V	2yqvA00	84
P00441	Disease	L	V	2yqwC00	84
P00441	Disease	L	V	1oezW00	84
P00441	Disease	G	R	2c9vA00	85
P00441	Disease	G	R	1mfmA00	85
P00441	Disease	G	R	1ba9A00	85
P00441	Disease	G	R	1kmgA00	85
P00441	Disease	G	R	1rk7A00	85
P00441	Disease	G	R	2v0aA00	85
P00441	Disease	G	R	2c9uA00	85
P00441	Disease	G	R	1pu0A00	85
P00441	Disease	G	R	1hl4A00	85
P00441	Disease	G	R	1spdA00	85
P00441	Disease	G	R	1n18A00	85
P00441	Disease	G	R	1sosA00	85
P00441	Disease	G	R	1l3nA00	85
P00441	Disease	G	R	2af2A00	85
P00441	Disease	G	R	1oztM00	85
P00441	Disease	G	R	2gbuA00	85
P00441	Disease	G	R	2gbvA00	85
P00441	Disease	G	R	1hl5E00	85
P00441	Disease	G	R	1oezW00	85
P00441	Disease	N	S	2c9vA00	86
P00441	Disease	N	S	2vr6A00	86
P00441	Disease	N	S	2vr7A00	86
P00441	Disease	N	S	1mfmA00	86
P00441	Disease	N	S	1ba9A00	86
P00441	Disease	N	S	1kmgA00	86
P00441	Disease	N	S	1rk7A00	86
P00441	Disease	N	S	2v0aA00	86
P00441	Disease	N	S	2c9uA00	86
P00441	Disease	N	S	1pu0A00	86
P00441	Disease	N	S	1hl4A00	86
P00441	Disease	N	S	1spdA00	86
P00441	Disease	N	S	1n18A00	86
P00441	Disease	N	S	1sosA00	86
P00441	Disease	N	S	1l3nA00	86
P00441	Disease	N	S	2af2A00	86
P00441	Disease	N	S	1oztM00	86
P00441	Disease	N	S	2gbuA00	86
P00441	Disease	N	S	2gbvA00	86
P00441	Disease	N	S	1hl5E00	86
P00441	Disease	N	S	3cqpB00	86
P00441	Disease	N	S	2yqvA00	86
P00441	Disease	N	S	2yqwC00	86
P00441	Disease	N	S	1oezW00	86
P00441	Disease	V	A	2c9vA00	87
P00441	Disease	V	A	2vr6A00	87
P00441	Disease	V	A	2vr7A00	87
P00441	Disease	V	A	1mfmA00	87
P00441	Disease	V	A	1ba9A00	87
P00441	Disease	V	A	1kmgA00	87
P00441	Disease	V	A	1rk7A00	87
P00441	Disease	V	A	2v0aA00	87
P00441	Disease	V	A	2c9uA00	87
P00441	Disease	V	A	1pu0A00	87
P00441	Disease	V	A	1hl4A00	87
P00441	Disease	V	A	1spdA00	87
P00441	Disease	V	A	1n18A00	87
P00441	Disease	V	A	1sosA00	87
P00441	Disease	V	A	1l3nA00	87
P00441	Disease	V	A	2af2A00	87
P00441	Disease	V	A	1oztM00	87
P00441	Disease	V	A	2gbuA00	87
P00441	Disease	V	A	2gbvA00	87
P00441	Disease	V	A	1hl5E00	87
P00441	Disease	V	A	3cqpB00	87
P00441	Disease	V	A	2yqvA00	87
P00441	Disease	V	A	2yqwC00	87
P00441	Disease	V	A	1oezW00	87
P00441	Disease	A	T	2c9vA00	89
P00441	Disease	A	T	2vr6A00	89
P00441	Disease	A	T	2vr7A00	89
P00441	Disease	A	T	1mfmA00	89
P00441	Disease	A	T	1ba9A00	89
P00441	Disease	A	T	1kmgA00	89
P00441	Disease	A	T	1rk7A00	89
P00441	Disease	A	T	2v0aA00	89
P00441	Disease	A	T	2c9uA00	89
P00441	Disease	A	T	1pu0A00	89
P00441	Disease	A	T	1hl4A00	89
P00441	Disease	A	T	1spdA00	89
P00441	Disease	A	T	1n18A00	89
P00441	Disease	A	T	1sosA00	89
P00441	Disease	A	T	1l3nA00	89
P00441	Disease	A	T	2af2A00	89
P00441	Disease	A	T	1oztM00	89
P00441	Disease	A	T	2gbuA00	89
P00441	Disease	A	T	2gbvA00	89
P00441	Disease	A	T	1hl5E00	89
P00441	Disease	A	T	3cqpB00	89
P00441	Disease	A	T	2yqvA00	89
P00441	Disease	A	T	2yqwC00	89
P00441	Disease	A	T	1oezW00	89
P00441	Disease	A	V	2c9vA00	89
P00441	Disease	A	V	2vr6A00	89
P00441	Disease	A	V	2vr7A00	89
P00441	Disease	A	V	1mfmA00	89
P00441	Disease	A	V	1ba9A00	89
P00441	Disease	A	V	1kmgA00	89
P00441	Disease	A	V	1rk7A00	89
P00441	Disease	A	V	2v0aA00	89
P00441	Disease	A	V	2c9uA00	89
P00441	Disease	A	V	1pu0A00	89
P00441	Disease	A	V	1hl4A00	89
P00441	Disease	A	V	1spdA00	89
P00441	Disease	A	V	1n18A00	89
P00441	Disease	A	V	1sosA00	89
P00441	Disease	A	V	1l3nA00	89
P00441	Disease	A	V	2af2A00	89
P00441	Disease	A	V	1oztM00	89
P00441	Disease	A	V	2gbuA00	89
P00441	Disease	A	V	2gbvA00	89
P00441	Disease	A	V	1hl5E00	89
P00441	Disease	A	V	3cqpB00	89
P00441	Disease	A	V	2yqvA00	89
P00441	Disease	A	V	2yqwC00	89
P00441	Disease	A	V	1oezW00	89
P00441	Disease	D	A	2c9vA00	90
P00441	Disease	D	A	2vr6A00	90
P00441	Disease	D	A	2vr7A00	90
P00441	Disease	D	A	1mfmA00	90
P00441	Disease	D	A	1ba9A00	90
P00441	Disease	D	A	1kmgA00	90
P00441	Disease	D	A	1rk7A00	90
P00441	Disease	D	A	2v0aA00	90
P00441	Disease	D	A	2c9uA00	90
P00441	Disease	D	A	1pu0A00	90
P00441	Disease	D	A	1hl4A00	90
P00441	Disease	D	A	1spdA00	90
P00441	Disease	D	A	1n18A00	90
P00441	Disease	D	A	1sosA00	90
P00441	Disease	D	A	1l3nA00	90
P00441	Disease	D	A	2af2A00	90
P00441	Disease	D	A	1oztM00	90
P00441	Disease	D	A	2gbuA00	90
P00441	Disease	D	A	2gbvA00	90
P00441	Disease	D	A	1hl5E00	90
P00441	Disease	D	A	3cqpB00	90
P00441	Disease	D	A	2yqvA00	90
P00441	Disease	D	A	2yqwC00	90
P00441	Disease	D	A	1oezW00	90
P00441	Disease	D	V	2c9vA00	90
P00441	Disease	D	V	2vr6A00	90
P00441	Disease	D	V	2vr7A00	90
P00441	Disease	D	V	1mfmA00	90
P00441	Disease	D	V	1ba9A00	90
P00441	Disease	D	V	1kmgA00	90
P00441	Disease	D	V	1rk7A00	90
P00441	Disease	D	V	2v0aA00	90
P00441	Disease	D	V	2c9uA00	90
P00441	Disease	D	V	1pu0A00	90
P00441	Disease	D	V	1hl4A00	90
P00441	Disease	D	V	1spdA00	90
P00441	Disease	D	V	1n18A00	90
P00441	Disease	D	V	1sosA00	90
P00441	Disease	D	V	1l3nA00	90
P00441	Disease	D	V	2af2A00	90
P00441	Disease	D	V	1oztM00	90
P00441	Disease	D	V	2gbuA00	90
P00441	Disease	D	V	2gbvA00	90
P00441	Disease	D	V	1hl5E00	90
P00441	Disease	D	V	3cqpB00	90
P00441	Disease	D	V	2yqvA00	90
P00441	Disease	D	V	2yqwC00	90
P00441	Disease	D	V	1oezW00	90
P00441	Disease	G	A	2c9vA00	93
P00441	Disease	G	A	2vr6A00	93
P00441	Disease	G	A	2vr7A00	93
P00441	Disease	G	A	1mfmA00	93
P00441	Disease	G	A	1ba9A00	93
P00441	Disease	G	A	1kmgA00	93
P00441	Disease	G	A	1rk7A00	93
P00441	Disease	G	A	2v0aA00	93
P00441	Disease	G	A	2c9uA00	93
P00441	Disease	G	A	1pu0A00	93
P00441	Disease	G	A	1hl4A00	93
P00441	Disease	G	A	1spdA00	93
P00441	Disease	G	A	1n18A00	93
P00441	Disease	G	A	1sosA00	93
P00441	Disease	G	A	1l3nA00	93
P00441	Disease	G	A	2af2A00	93
P00441	Disease	G	A	1oztM00	93
P00441	Disease	G	A	2gbuA00	93
P00441	Disease	G	A	2gbvA00	93
P00441	Disease	G	A	1hl5E00	93
P00441	Disease	G	A	3cqpB00	93
P00441	Disease	G	A	2yqvA00	93
P00441	Disease	G	A	2yqwC00	93
P00441	Disease	G	A	1oezW00	93
P00441	Disease	G	C	2c9vA00	93
P00441	Disease	G	C	2vr6A00	93
P00441	Disease	G	C	2vr7A00	93
P00441	Disease	G	C	1mfmA00	93
P00441	Disease	G	C	1ba9A00	93
P00441	Disease	G	C	1kmgA00	93
P00441	Disease	G	C	1rk7A00	93
P00441	Disease	G	C	2v0aA00	93
P00441	Disease	G	C	2c9uA00	93
P00441	Disease	G	C	1pu0A00	93
P00441	Disease	G	C	1hl4A00	93
P00441	Disease	G	C	1spdA00	93
P00441	Disease	G	C	1n18A00	93
P00441	Disease	G	C	1sosA00	93
P00441	Disease	G	C	1l3nA00	93
P00441	Disease	G	C	2af2A00	93
P00441	Disease	G	C	1oztM00	93
P00441	Disease	G	C	2gbuA00	93
P00441	Disease	G	C	2gbvA00	93
P00441	Disease	G	C	1hl5E00	93
P00441	Disease	G	C	3cqpB00	93
P00441	Disease	G	C	2yqvA00	93
P00441	Disease	G	C	2yqwC00	93
P00441	Disease	G	C	1oezW00	93
P00441	Disease	G	D	2c9vA00	93
P00441	Disease	G	D	2vr6A00	93
P00441	Disease	G	D	2vr7A00	93
P00441	Disease	G	D	1mfmA00	93
P00441	Disease	G	D	1ba9A00	93
P00441	Disease	G	D	1kmgA00	93
P00441	Disease	G	D	1rk7A00	93
P00441	Disease	G	D	2v0aA00	93
P00441	Disease	G	D	2c9uA00	93
P00441	Disease	G	D	1pu0A00	93
P00441	Disease	G	D	1hl4A00	93
P00441	Disease	G	D	1spdA00	93
P00441	Disease	G	D	1n18A00	93
P00441	Disease	G	D	1sosA00	93
P00441	Disease	G	D	1l3nA00	93
P00441	Disease	G	D	2af2A00	93
P00441	Disease	G	D	1oztM00	93
P00441	Disease	G	D	2gbuA00	93
P00441	Disease	G	D	2gbvA00	93
P00441	Disease	G	D	1hl5E00	93
P00441	Disease	G	D	3cqpB00	93
P00441	Disease	G	D	2yqvA00	93
P00441	Disease	G	D	2yqwC00	93
P00441	Disease	G	D	1oezW00	93
P00441	Disease	G	R	2c9vA00	93
P00441	Disease	G	R	2vr6A00	93
P00441	Disease	G	R	2vr7A00	93
P00441	Disease	G	R	1mfmA00	93
P00441	Disease	G	R	1ba9A00	93
P00441	Disease	G	R	1kmgA00	93
P00441	Disease	G	R	1rk7A00	93
P00441	Disease	G	R	2v0aA00	93
P00441	Disease	G	R	2c9uA00	93
P00441	Disease	G	R	1pu0A00	93
P00441	Disease	G	R	1hl4A00	93
P00441	Disease	G	R	1spdA00	93
P00441	Disease	G	R	1n18A00	93
P00441	Disease	G	R	1sosA00	93
P00441	Disease	G	R	1l3nA00	93
P00441	Disease	G	R	2af2A00	93
P00441	Disease	G	R	1oztM00	93
P00441	Disease	G	R	2gbuA00	93
P00441	Disease	G	R	2gbvA00	93
P00441	Disease	G	R	1hl5E00	93
P00441	Disease	G	R	3cqpB00	93
P00441	Disease	G	R	2yqvA00	93
P00441	Disease	G	R	2yqwC00	93
P00441	Disease	G	R	1oezW00	93
P00441	Disease	G	V	2c9vA00	93
P00441	Disease	G	V	2vr6A00	93
P00441	Disease	G	V	2vr7A00	93
P00441	Disease	G	V	1mfmA00	93
P00441	Disease	G	V	1ba9A00	93
P00441	Disease	G	V	1kmgA00	93
P00441	Disease	G	V	1rk7A00	93
P00441	Disease	G	V	2v0aA00	93
P00441	Disease	G	V	2c9uA00	93
P00441	Disease	G	V	1pu0A00	93
P00441	Disease	G	V	1hl4A00	93
P00441	Disease	G	V	1spdA00	93
P00441	Disease	G	V	1n18A00	93
P00441	Disease	G	V	1sosA00	93
P00441	Disease	G	V	1l3nA00	93
P00441	Disease	G	V	2af2A00	93
P00441	Disease	G	V	1oztM00	93
P00441	Disease	G	V	2gbuA00	93
P00441	Disease	G	V	2gbvA00	93
P00441	Disease	G	V	1hl5E00	93
P00441	Disease	G	V	3cqpB00	93
P00441	Disease	G	V	2yqvA00	93
P00441	Disease	G	V	2yqwC00	93
P00441	Disease	G	V	1oezW00	93
P00441	Disease	V	M	2c9vA00	97
P00441	Disease	V	M	2vr6A00	97
P00441	Disease	V	M	2vr7A00	97
P00441	Disease	V	M	1mfmA00	97
P00441	Disease	V	M	1ba9A00	97
P00441	Disease	V	M	1kmgA00	97
P00441	Disease	V	M	1rk7A00	97
P00441	Disease	V	M	2v0aA00	97
P00441	Disease	V	M	2c9uA00	97
P00441	Disease	V	M	1pu0A00	97
P00441	Disease	V	M	1hl4A00	97
P00441	Disease	V	M	1spdA00	97
P00441	Disease	V	M	1n18A00	97
P00441	Disease	V	M	1sosA00	97
P00441	Disease	V	M	1l3nA00	97
P00441	Disease	V	M	2af2A00	97
P00441	Disease	V	M	1oztM00	97
P00441	Disease	V	M	2gbuA00	97
P00441	Disease	V	M	2gbvA00	97
P00441	Disease	V	M	1hl5E00	97
P00441	Disease	V	M	3cqpB00	97
P00441	Disease	V	M	2yqvA00	97
P00441	Disease	V	M	2yqwC00	97
P00441	Disease	V	M	1oezW00	97
P00441	Disease	E	G	2c9vA00	100
P00441	Disease	E	G	2vr6A00	100
P00441	Disease	E	G	2vr7A00	100
P00441	Disease	E	G	1mfmA00	100
P00441	Disease	E	G	1ba9A00	100
P00441	Disease	E	G	1kmgA00	100
P00441	Disease	E	G	1rk7A00	100
P00441	Disease	E	G	2v0aA00	100
P00441	Disease	E	G	2c9uA00	100
P00441	Disease	E	G	1pu0A00	100
P00441	Disease	E	G	1hl4A00	100
P00441	Disease	E	G	1spdA00	100
P00441	Disease	E	G	1n18A00	100
P00441	Disease	E	G	1sosA00	100
P00441	Disease	E	G	1l3nA00	100
P00441	Disease	E	G	2af2A00	100
P00441	Disease	E	G	1oztM00	100
P00441	Disease	E	G	2gbuA00	100
P00441	Disease	E	G	2gbvA00	100
P00441	Disease	E	G	1hl5E00	100
P00441	Disease	E	G	3cqpB00	100
P00441	Disease	E	G	2yqvA00	100
P00441	Disease	E	G	2yqwC00	100
P00441	Disease	E	G	1oezW00	100
P00441	Disease	E	K	2c9vA00	100
P00441	Disease	E	K	2vr6A00	100
P00441	Disease	E	K	2vr7A00	100
P00441	Disease	E	K	1mfmA00	100
P00441	Disease	E	K	1ba9A00	100
P00441	Disease	E	K	1kmgA00	100
P00441	Disease	E	K	1rk7A00	100
P00441	Disease	E	K	2v0aA00	100
P00441	Disease	E	K	2c9uA00	100
P00441	Disease	E	K	1pu0A00	100
P00441	Disease	E	K	1hl4A00	100
P00441	Disease	E	K	1spdA00	100
P00441	Disease	E	K	1n18A00	100
P00441	Disease	E	K	1sosA00	100
P00441	Disease	E	K	1l3nA00	100
P00441	Disease	E	K	2af2A00	100
P00441	Disease	E	K	1oztM00	100
P00441	Disease	E	K	2gbuA00	100
P00441	Disease	E	K	2gbvA00	100
P00441	Disease	E	K	1hl5E00	100
P00441	Disease	E	K	3cqpB00	100
P00441	Disease	E	K	2yqvA00	100
P00441	Disease	E	K	2yqwC00	100
P00441	Disease	E	K	1oezW00	100
P00441	Disease	D	G	2c9vA00	101
P00441	Disease	D	G	2vr6A00	101
P00441	Disease	D	G	2vr7A00	101
P00441	Disease	D	G	1mfmA00	101
P00441	Disease	D	G	1ba9A00	101
P00441	Disease	D	G	1kmgA00	101
P00441	Disease	D	G	1rk7A00	101
P00441	Disease	D	G	2v0aA00	101
P00441	Disease	D	G	2c9uA00	101
P00441	Disease	D	G	1pu0A00	101
P00441	Disease	D	G	1hl4A00	101
P00441	Disease	D	G	1spdA00	101
P00441	Disease	D	G	1n18A00	101
P00441	Disease	D	G	1sosA00	101
P00441	Disease	D	G	1l3nA00	101
P00441	Disease	D	G	2af2A00	101
P00441	Disease	D	G	1oztM00	101
P00441	Disease	D	G	2gbuA00	101
P00441	Disease	D	G	2gbvA00	101
P00441	Disease	D	G	1hl5E00	101
P00441	Disease	D	G	3cqpB00	101
P00441	Disease	D	G	2yqvA00	101
P00441	Disease	D	G	2yqwC00	101
P00441	Disease	D	G	1oezW00	101
P00441	Disease	D	N	2c9vA00	101
P00441	Disease	D	N	2vr6A00	101
P00441	Disease	D	N	2vr7A00	101
P00441	Disease	D	N	1mfmA00	101
P00441	Disease	D	N	1ba9A00	101
P00441	Disease	D	N	1kmgA00	101
P00441	Disease	D	N	1rk7A00	101
P00441	Disease	D	N	2v0aA00	101
P00441	Disease	D	N	2c9uA00	101
P00441	Disease	D	N	1pu0A00	101
P00441	Disease	D	N	1hl4A00	101
P00441	Disease	D	N	1spdA00	101
P00441	Disease	D	N	1n18A00	101
P00441	Disease	D	N	1sosA00	101
P00441	Disease	D	N	1l3nA00	101
P00441	Disease	D	N	2af2A00	101
P00441	Disease	D	N	1oztM00	101
P00441	Disease	D	N	2gbuA00	101
P00441	Disease	D	N	2gbvA00	101
P00441	Disease	D	N	1hl5E00	101
P00441	Disease	D	N	3cqpB00	101
P00441	Disease	D	N	2yqvA00	101
P00441	Disease	D	N	2yqwC00	101
P00441	Disease	D	N	1oezW00	101
P00441	Disease	I	F	2c9vA00	104
P00441	Disease	I	F	2vr6A00	104
P00441	Disease	I	F	2vr7A00	104
P00441	Disease	I	F	1mfmA00	104
P00441	Disease	I	F	1ba9A00	104
P00441	Disease	I	F	1kmgA00	104
P00441	Disease	I	F	1rk7A00	104
P00441	Disease	I	F	2v0aA00	104
P00441	Disease	I	F	2c9uA00	104
P00441	Disease	I	F	1pu0A00	104
P00441	Disease	I	F	1hl4A00	104
P00441	Disease	I	F	1spdA00	104
P00441	Disease	I	F	1n18A00	104
P00441	Disease	I	F	1sosA00	104
P00441	Disease	I	F	1l3nA00	104
P00441	Disease	I	F	2af2A00	104
P00441	Disease	I	F	1oztM00	104
P00441	Disease	I	F	2gbuA00	104
P00441	Disease	I	F	2gbvA00	104
P00441	Disease	I	F	1hl5E00	104
P00441	Disease	I	F	3cqpB00	104
P00441	Disease	I	F	2yqvA00	104
P00441	Disease	I	F	2yqwC00	104
P00441	Disease	I	F	1oezW00	104
P00441	Disease	S	L	2c9vA00	105
P00441	Disease	S	L	2vr6A00	105
P00441	Disease	S	L	2vr7A00	105
P00441	Disease	S	L	1mfmA00	105
P00441	Disease	S	L	1ba9A00	105
P00441	Disease	S	L	1kmgA00	105
P00441	Disease	S	L	1rk7A00	105
P00441	Disease	S	L	2v0aA00	105
P00441	Disease	S	L	2c9uA00	105
P00441	Disease	S	L	1pu0A00	105
P00441	Disease	S	L	1hl4A00	105
P00441	Disease	S	L	1spdA00	105
P00441	Disease	S	L	1n18A00	105
P00441	Disease	S	L	1sosA00	105
P00441	Disease	S	L	1l3nA00	105
P00441	Disease	S	L	2af2A00	105
P00441	Disease	S	L	1oztM00	105
P00441	Disease	S	L	2gbuA00	105
P00441	Disease	S	L	2gbvA00	105
P00441	Disease	S	L	1hl5E00	105
P00441	Disease	S	L	3cqpB00	105
P00441	Disease	S	L	2yqvA00	105
P00441	Disease	S	L	2yqwC00	105
P00441	Disease	S	L	1oezW00	105
P00441	Disease	L	V	2c9vA00	106
P00441	Disease	L	V	2vr6A00	106
P00441	Disease	L	V	2vr7A00	106
P00441	Disease	L	V	1mfmA00	106
P00441	Disease	L	V	1ba9A00	106
P00441	Disease	L	V	1kmgA00	106
P00441	Disease	L	V	1rk7A00	106
P00441	Disease	L	V	2v0aA00	106
P00441	Disease	L	V	2c9uA00	106
P00441	Disease	L	V	1pu0A00	106
P00441	Disease	L	V	1hl4A00	106
P00441	Disease	L	V	1spdA00	106
P00441	Disease	L	V	1n18A00	106
P00441	Disease	L	V	1sosA00	106
P00441	Disease	L	V	1l3nA00	106
P00441	Disease	L	V	2af2A00	106
P00441	Disease	L	V	1oztM00	106
P00441	Disease	L	V	2gbuA00	106
P00441	Disease	L	V	2gbvA00	106
P00441	Disease	L	V	1hl5E00	106
P00441	Disease	L	V	3cqpB00	106
P00441	Disease	L	V	2yqvA00	106
P00441	Disease	L	V	2yqwC00	106
P00441	Disease	L	V	1oezW00	106
P00441	Disease	G	V	2c9vA00	108
P00441	Disease	G	V	2vr6A00	108
P00441	Disease	G	V	2vr7A00	108
P00441	Disease	G	V	1mfmA00	108
P00441	Disease	G	V	1ba9A00	108
P00441	Disease	G	V	1kmgA00	108
P00441	Disease	G	V	1rk7A00	108
P00441	Disease	G	V	2v0aA00	108
P00441	Disease	G	V	2c9uA00	108
P00441	Disease	G	V	1pu0A00	108
P00441	Disease	G	V	1hl4A00	108
P00441	Disease	G	V	1spdA00	108
P00441	Disease	G	V	1n18A00	108
P00441	Disease	G	V	1sosA00	108
P00441	Disease	G	V	1l3nA00	108
P00441	Disease	G	V	2af2A00	108
P00441	Disease	G	V	1oztM00	108
P00441	Disease	G	V	2gbuA00	108
P00441	Disease	G	V	2gbvA00	108
P00441	Disease	G	V	3cqpB00	108
P00441	Disease	G	V	2yqvA00	108
P00441	Disease	G	V	2yqwC00	108
P00441	Disease	G	V	1oezW00	108
P00441	Disease	I	M	2c9vA00	112
P00441	Disease	I	M	2vr6A00	112
P00441	Disease	I	M	2vr7A00	112
P00441	Disease	I	M	1mfmA00	112
P00441	Disease	I	M	1ba9A00	112
P00441	Disease	I	M	1kmgA00	112
P00441	Disease	I	M	1rk7A00	112
P00441	Disease	I	M	2v0aA00	112
P00441	Disease	I	M	2c9uA00	112
P00441	Disease	I	M	1pu0A00	112
P00441	Disease	I	M	1hl4A00	112
P00441	Disease	I	M	1spdA00	112
P00441	Disease	I	M	1n18A00	112
P00441	Disease	I	M	1sosA00	112
P00441	Disease	I	M	1l3nA00	112
P00441	Disease	I	M	2af2A00	112
P00441	Disease	I	M	1oztM00	112
P00441	Disease	I	M	2gbuA00	112
P00441	Disease	I	M	2gbvA00	112
P00441	Disease	I	M	1hl5E00	112
P00441	Disease	I	M	3cqpB00	112
P00441	Disease	I	M	2yqvA00	112
P00441	Disease	I	M	2yqwC00	112
P00441	Disease	I	M	1oezW00	112
P00441	Disease	I	T	2c9vA00	112
P00441	Disease	I	T	2vr6A00	112
P00441	Disease	I	T	2vr7A00	112
P00441	Disease	I	T	1mfmA00	112
P00441	Disease	I	T	1ba9A00	112
P00441	Disease	I	T	1kmgA00	112
P00441	Disease	I	T	1rk7A00	112
P00441	Disease	I	T	2v0aA00	112
P00441	Disease	I	T	2c9uA00	112
P00441	Disease	I	T	1pu0A00	112
P00441	Disease	I	T	1hl4A00	112
P00441	Disease	I	T	1spdA00	112
P00441	Disease	I	T	1n18A00	112
P00441	Disease	I	T	1sosA00	112
P00441	Disease	I	T	1l3nA00	112
P00441	Disease	I	T	2af2A00	112
P00441	Disease	I	T	1oztM00	112
P00441	Disease	I	T	2gbuA00	112
P00441	Disease	I	T	2gbvA00	112
P00441	Disease	I	T	1hl5E00	112
P00441	Disease	I	T	3cqpB00	112
P00441	Disease	I	T	2yqvA00	112
P00441	Disease	I	T	2yqwC00	112
P00441	Disease	I	T	1oezW00	112
P00441	Disease	I	T	2c9vA00	113
P00441	Disease	I	T	2vr6A00	113
P00441	Disease	I	T	2vr7A00	113
P00441	Disease	I	T	1mfmA00	113
P00441	Disease	I	T	1ba9A00	113
P00441	Disease	I	T	1kmgA00	113
P00441	Disease	I	T	1rk7A00	113
P00441	Disease	I	T	2v0aA00	113
P00441	Disease	I	T	2c9uA00	113
P00441	Disease	I	T	1pu0A00	113
P00441	Disease	I	T	1hl4A00	113
P00441	Disease	I	T	1spdA00	113
P00441	Disease	I	T	1n18A00	113
P00441	Disease	I	T	1sosA00	113
P00441	Disease	I	T	1l3nA00	113
P00441	Disease	I	T	2af2A00	113
P00441	Disease	I	T	1oztM00	113
P00441	Disease	I	T	2gbuA00	113
P00441	Disease	I	T	2gbvA00	113
P00441	Disease	I	T	1hl5E00	113
P00441	Disease	I	T	3cqpB00	113
P00441	Disease	I	T	2yqvA00	113
P00441	Disease	I	T	2yqwC00	113
P00441	Disease	I	T	1oezW00	113
P00441	Disease	G	A	2c9vA00	114
P00441	Disease	G	A	2vr6A00	114
P00441	Disease	G	A	2vr7A00	114
P00441	Disease	G	A	1mfmA00	114
P00441	Disease	G	A	1ba9A00	114
P00441	Disease	G	A	1kmgA00	114
P00441	Disease	G	A	1rk7A00	114
P00441	Disease	G	A	2v0aA00	114
P00441	Disease	G	A	2c9uA00	114
P00441	Disease	G	A	1pu0A00	114
P00441	Disease	G	A	1hl4A00	114
P00441	Disease	G	A	1spdA00	114
P00441	Disease	G	A	1n18A00	114
P00441	Disease	G	A	1sosA00	114
P00441	Disease	G	A	1l3nA00	114
P00441	Disease	G	A	2af2A00	114
P00441	Disease	G	A	1oztM00	114
P00441	Disease	G	A	2gbuA00	114
P00441	Disease	G	A	2gbvA00	114
P00441	Disease	G	A	1hl5E00	114
P00441	Disease	G	A	3cqpB00	114
P00441	Disease	G	A	2yqvA00	114
P00441	Disease	G	A	2yqwC00	114
P00441	Disease	G	A	1oezW00	114
P00441	Disease	R	G	2c9vA00	115
P00441	Disease	R	G	2vr6A00	115
P00441	Disease	R	G	2vr7A00	115
P00441	Disease	R	G	1mfmA00	115
P00441	Disease	R	G	1ba9A00	115
P00441	Disease	R	G	1kmgA00	115
P00441	Disease	R	G	1rk7A00	115
P00441	Disease	R	G	2v0aA00	115
P00441	Disease	R	G	2c9uA00	115
P00441	Disease	R	G	1pu0A00	115
P00441	Disease	R	G	1hl4A00	115
P00441	Disease	R	G	1spdA00	115
P00441	Disease	R	G	1n18A00	115
P00441	Disease	R	G	1sosA00	115
P00441	Disease	R	G	1l3nA00	115
P00441	Disease	R	G	2af2A00	115
P00441	Disease	R	G	1oztM00	115
P00441	Disease	R	G	2gbuA00	115
P00441	Disease	R	G	2gbvA00	115
P00441	Disease	R	G	1hl5E00	115
P00441	Disease	R	G	3cqpB00	115
P00441	Disease	R	G	2yqvA00	115
P00441	Disease	R	G	2yqwC00	115
P00441	Disease	R	G	1oezW00	115
P00441	Disease	V	L	2c9vA00	118
P00441	Disease	V	L	2vr6A00	118
P00441	Disease	V	L	2vr7A00	118
P00441	Disease	V	L	1mfmA00	118
P00441	Disease	V	L	1ba9A00	118
P00441	Disease	V	L	1kmgA00	118
P00441	Disease	V	L	1rk7A00	118
P00441	Disease	V	L	2v0aA00	118
P00441	Disease	V	L	2c9uA00	118
P00441	Disease	V	L	1pu0A00	118
P00441	Disease	V	L	1hl4A00	118
P00441	Disease	V	L	1spdA00	118
P00441	Disease	V	L	1n18A00	118
P00441	Disease	V	L	1sosA00	118
P00441	Disease	V	L	1l3nA00	118
P00441	Disease	V	L	2af2A00	118
P00441	Disease	V	L	1oztM00	118
P00441	Disease	V	L	2gbuA00	118
P00441	Disease	V	L	2gbvA00	118
P00441	Disease	V	L	1hl5E00	118
P00441	Disease	V	L	3cqpB00	118
P00441	Disease	V	L	2yqvA00	118
P00441	Disease	V	L	2yqwC00	118
P00441	Disease	V	L	1oezW00	118
P00441	Disease	D	G	2c9vA00	124
P00441	Disease	D	G	2vr6A00	124
P00441	Disease	D	G	2vr7A00	124
P00441	Disease	D	G	1mfmA00	124
P00441	Disease	D	G	1ba9A00	124
P00441	Disease	D	G	1kmgA00	124
P00441	Disease	D	G	1rk7A00	124
P00441	Disease	D	G	2v0aA00	124
P00441	Disease	D	G	2c9uA00	124
P00441	Disease	D	G	1pu0A00	124
P00441	Disease	D	G	1hl4A00	124
P00441	Disease	D	G	1spdA00	124
P00441	Disease	D	G	1n18A00	124
P00441	Disease	D	G	1sosA00	124
P00441	Disease	D	G	1l3nA00	124
P00441	Disease	D	G	2af2A00	124
P00441	Disease	D	G	1oztM00	124
P00441	Disease	D	G	2gbuA00	124
P00441	Disease	D	G	2gbvA00	124
P00441	Disease	D	G	1hl5E00	124
P00441	Disease	D	G	3cqpB00	124
P00441	Disease	D	G	2yqvA00	124
P00441	Disease	D	G	2yqwC00	124
P00441	Disease	D	G	1oezW00	124
P00441	Disease	D	V	2c9vA00	124
P00441	Disease	D	V	2vr6A00	124
P00441	Disease	D	V	2vr7A00	124
P00441	Disease	D	V	1mfmA00	124
P00441	Disease	D	V	1ba9A00	124
P00441	Disease	D	V	1kmgA00	124
P00441	Disease	D	V	1rk7A00	124
P00441	Disease	D	V	2v0aA00	124
P00441	Disease	D	V	2c9uA00	124
P00441	Disease	D	V	1pu0A00	124
P00441	Disease	D	V	1hl4A00	124
P00441	Disease	D	V	1spdA00	124
P00441	Disease	D	V	1n18A00	124
P00441	Disease	D	V	1sosA00	124
P00441	Disease	D	V	1l3nA00	124
P00441	Disease	D	V	2af2A00	124
P00441	Disease	D	V	1oztM00	124
P00441	Disease	D	V	2gbuA00	124
P00441	Disease	D	V	2gbvA00	124
P00441	Disease	D	V	1hl5E00	124
P00441	Disease	D	V	3cqpB00	124
P00441	Disease	D	V	2yqvA00	124
P00441	Disease	D	V	2yqwC00	124
P00441	Disease	D	V	1oezW00	124
P00441	Disease	D	H	2c9vA00	125
P00441	Disease	D	H	2vr6A00	125
P00441	Disease	D	H	2vr7A00	125
P00441	Disease	D	H	1mfmA00	125
P00441	Disease	D	H	1ba9A00	125
P00441	Disease	D	H	1kmgA00	125
P00441	Disease	D	H	1rk7A00	125
P00441	Disease	D	H	2v0aA00	125
P00441	Disease	D	H	2c9uA00	125
P00441	Disease	D	H	1pu0A00	125
P00441	Disease	D	H	1hl4A00	125
P00441	Disease	D	H	1spdA00	125
P00441	Disease	D	H	1n18A00	125
P00441	Disease	D	H	1sosA00	125
P00441	Disease	D	H	1l3nA00	125
P00441	Disease	D	H	2af2A00	125
P00441	Disease	D	H	1oztM00	125
P00441	Disease	D	H	2gbuA00	125
P00441	Disease	D	H	2gbvA00	125
P00441	Disease	D	H	1hl5E00	125
P00441	Disease	D	H	3cqpB00	125
P00441	Disease	D	H	2yqvA00	125
P00441	Disease	D	H	2yqwC00	125
P00441	Disease	D	H	1oezW00	125
P00441	Disease	L	S	2c9vA00	126
P00441	Disease	L	S	2vr6A00	126
P00441	Disease	L	S	2vr7A00	126
P00441	Disease	L	S	1mfmA00	126
P00441	Disease	L	S	1ba9A00	126
P00441	Disease	L	S	1kmgA00	126
P00441	Disease	L	S	1rk7A00	126
P00441	Disease	L	S	2v0aA00	126
P00441	Disease	L	S	2c9uA00	126
P00441	Disease	L	S	1pu0A00	126
P00441	Disease	L	S	1hl4A00	126
P00441	Disease	L	S	1spdA00	126
P00441	Disease	L	S	1n18A00	126
P00441	Disease	L	S	1sosA00	126
P00441	Disease	L	S	1l3nA00	126
P00441	Disease	L	S	2af2A00	126
P00441	Disease	L	S	1oztM00	126
P00441	Disease	L	S	2gbuA00	126
P00441	Disease	L	S	2gbvA00	126
P00441	Disease	L	S	1hl5E00	126
P00441	Disease	L	S	3cqpB00	126
P00441	Disease	L	S	2yqvA00	126
P00441	Disease	L	S	2yqwC00	126
P00441	Disease	S	N	2c9vA00	134
P00441	Disease	S	N	2vr6A00	134
P00441	Disease	S	N	2vr7A00	134
P00441	Disease	S	N	1mfmA00	134
P00441	Disease	S	N	1ba9A00	134
P00441	Disease	S	N	1kmgA00	134
P00441	Disease	S	N	1rk7A00	134
P00441	Disease	S	N	2v0aA00	134
P00441	Disease	S	N	2c9uA00	134
P00441	Disease	S	N	1pu0A00	134
P00441	Disease	S	N	1hl4A00	134
P00441	Disease	S	N	1spdA00	134
P00441	Disease	S	N	1n18A00	134
P00441	Disease	S	N	1sosA00	134
P00441	Disease	S	N	1l3nA00	134
P00441	Disease	S	N	2af2A00	134
P00441	Disease	S	N	1oztM00	134
P00441	Disease	S	N	2gbuA00	134
P00441	Disease	S	N	2gbvA00	134
P00441	Disease	S	N	1hl5E00	134
P00441	Disease	S	N	3cqpB00	134
P00441	Disease	S	N	2yqvA00	134
P00441	Disease	S	N	2yqwC00	134
P00441	Disease	N	K	2c9vA00	139
P00441	Disease	N	K	2vr6A00	139
P00441	Disease	N	K	2vr7A00	139
P00441	Disease	N	K	1mfmA00	139
P00441	Disease	N	K	1ba9A00	139
P00441	Disease	N	K	1kmgA00	139
P00441	Disease	N	K	1rk7A00	139
P00441	Disease	N	K	2v0aA00	139
P00441	Disease	N	K	2c9uA00	139
P00441	Disease	N	K	1pu0A00	139
P00441	Disease	N	K	1hl4A00	139
P00441	Disease	N	K	1spdA00	139
P00441	Disease	N	K	1n18A00	139
P00441	Disease	N	K	1sosA00	139
P00441	Disease	N	K	1l3nA00	139
P00441	Disease	N	K	2af2A00	139
P00441	Disease	N	K	1oztM00	139
P00441	Disease	N	K	2gbuA00	139
P00441	Disease	N	K	2gbvA00	139
P00441	Disease	N	K	1hl5E00	139
P00441	Disease	N	K	3cqpB00	139
P00441	Disease	N	K	2yqvA00	139
P00441	Disease	N	K	2yqwC00	139
P00441	Disease	L	F	2c9vA00	144
P00441	Disease	L	F	2vr6A00	144
P00441	Disease	L	F	2vr7A00	144
P00441	Disease	L	F	1mfmA00	144
P00441	Disease	L	F	1ba9A00	144
P00441	Disease	L	F	1kmgA00	144
P00441	Disease	L	F	1rk7A00	144
P00441	Disease	L	F	2v0aA00	144
P00441	Disease	L	F	2c9uA00	144
P00441	Disease	L	F	1pu0A00	144
P00441	Disease	L	F	1hl4A00	144
P00441	Disease	L	F	1spdA00	144
P00441	Disease	L	F	1n18A00	144
P00441	Disease	L	F	1sosA00	144
P00441	Disease	L	F	1l3nA00	144
P00441	Disease	L	F	2af2A00	144
P00441	Disease	L	F	1oztM00	144
P00441	Disease	L	F	2gbuA00	144
P00441	Disease	L	F	2gbvA00	144
P00441	Disease	L	F	1hl5E00	144
P00441	Disease	L	F	3cqpB00	144
P00441	Disease	L	F	2yqvA00	144
P00441	Disease	L	F	2yqwC00	144
P00441	Disease	L	F	1oezW00	144
P00441	Disease	L	S	2c9vA00	144
P00441	Disease	L	S	2vr6A00	144
P00441	Disease	L	S	2vr7A00	144
P00441	Disease	L	S	1mfmA00	144
P00441	Disease	L	S	1ba9A00	144
P00441	Disease	L	S	1kmgA00	144
P00441	Disease	L	S	1rk7A00	144
P00441	Disease	L	S	2v0aA00	144
P00441	Disease	L	S	2c9uA00	144
P00441	Disease	L	S	1pu0A00	144
P00441	Disease	L	S	1hl4A00	144
P00441	Disease	L	S	1spdA00	144
P00441	Disease	L	S	1n18A00	144
P00441	Disease	L	S	1sosA00	144
P00441	Disease	L	S	1l3nA00	144
P00441	Disease	L	S	2af2A00	144
P00441	Disease	L	S	1oztM00	144
P00441	Disease	L	S	2gbuA00	144
P00441	Disease	L	S	2gbvA00	144
P00441	Disease	L	S	1hl5E00	144
P00441	Disease	L	S	3cqpB00	144
P00441	Disease	L	S	2yqvA00	144
P00441	Disease	L	S	2yqwC00	144
P00441	Disease	L	S	1oezW00	144
P00441	Disease	A	T	2c9vA00	145
P00441	Disease	A	T	2vr6A00	145
P00441	Disease	A	T	2vr7A00	145
P00441	Disease	A	T	1mfmA00	145
P00441	Disease	A	T	1ba9A00	145
P00441	Disease	A	T	1kmgA00	145
P00441	Disease	A	T	1rk7A00	145
P00441	Disease	A	T	2v0aA00	145
P00441	Disease	A	T	2c9uA00	145
P00441	Disease	A	T	1pu0A00	145
P00441	Disease	A	T	1hl4A00	145
P00441	Disease	A	T	1spdA00	145
P00441	Disease	A	T	1n18A00	145
P00441	Disease	A	T	1sosA00	145
P00441	Disease	A	T	1l3nA00	145
P00441	Disease	A	T	2af2A00	145
P00441	Disease	A	T	1oztM00	145
P00441	Disease	A	T	2gbuA00	145
P00441	Disease	A	T	2gbvA00	145
P00441	Disease	A	T	1hl5E00	145
P00441	Disease	A	T	3cqpB00	145
P00441	Disease	A	T	2yqvA00	145
P00441	Disease	A	T	2yqwC00	145
P00441	Disease	A	T	1oezW00	145
P00441	Disease	C	R	2c9vA00	146
P00441	Disease	C	R	2vr6A00	146
P00441	Disease	C	R	2vr7A00	146
P00441	Disease	C	R	1mfmA00	146
P00441	Disease	C	R	1ba9A00	146
P00441	Disease	C	R	1kmgA00	146
P00441	Disease	C	R	1rk7A00	146
P00441	Disease	C	R	2v0aA00	146
P00441	Disease	C	R	2c9uA00	146
P00441	Disease	C	R	1pu0A00	146
P00441	Disease	C	R	1hl4A00	146
P00441	Disease	C	R	1spdA00	146
P00441	Disease	C	R	1n18A00	146
P00441	Disease	C	R	1sosA00	146
P00441	Disease	C	R	1l3nA00	146
P00441	Disease	C	R	2af2A00	146
P00441	Disease	C	R	1oztM00	146
P00441	Disease	C	R	1hl5E00	146
P00441	Disease	C	R	3cqpB00	146
P00441	Disease	C	R	2yqvA00	146
P00441	Disease	C	R	2yqwC00	146
P00441	Disease	C	R	1oezW00	146
P00441	Disease	G	R	2c9vA00	147
P00441	Disease	G	R	2vr6A00	147
P00441	Disease	G	R	2vr7A00	147
P00441	Disease	G	R	1mfmA00	147
P00441	Disease	G	R	1ba9A00	147
P00441	Disease	G	R	1kmgA00	147
P00441	Disease	G	R	1rk7A00	147
P00441	Disease	G	R	2v0aA00	147
P00441	Disease	G	R	2c9uA00	147
P00441	Disease	G	R	1pu0A00	147
P00441	Disease	G	R	1hl4A00	147
P00441	Disease	G	R	1spdA00	147
P00441	Disease	G	R	1n18A00	147
P00441	Disease	G	R	1sosA00	147
P00441	Disease	G	R	1l3nA00	147
P00441	Disease	G	R	2af2A00	147
P00441	Disease	G	R	1oztM00	147
P00441	Disease	G	R	2gbuA00	147
P00441	Disease	G	R	2gbvA00	147
P00441	Disease	G	R	1hl5E00	147
P00441	Disease	G	R	3cqpB00	147
P00441	Disease	G	R	2yqvA00	147
P00441	Disease	G	R	2yqwC00	147
P00441	Disease	G	R	1oezW00	147
P00441	Disease	V	G	2c9vA00	148
P00441	Disease	V	G	2vr6A00	148
P00441	Disease	V	G	2vr7A00	148
P00441	Disease	V	G	1mfmA00	148
P00441	Disease	V	G	1ba9A00	148
P00441	Disease	V	G	1kmgA00	148
P00441	Disease	V	G	1rk7A00	148
P00441	Disease	V	G	2v0aA00	148
P00441	Disease	V	G	2c9uA00	148
P00441	Disease	V	G	1pu0A00	148
P00441	Disease	V	G	1hl4A00	148
P00441	Disease	V	G	1spdA00	148
P00441	Disease	V	G	1n18A00	148
P00441	Disease	V	G	1sosA00	148
P00441	Disease	V	G	1l3nA00	148
P00441	Disease	V	G	2af2A00	148
P00441	Disease	V	G	1oztM00	148
P00441	Disease	V	G	2gbuA00	148
P00441	Disease	V	G	2gbvA00	148
P00441	Disease	V	G	1hl5E00	148
P00441	Disease	V	G	3cqpB00	148
P00441	Disease	V	G	2yqvA00	148
P00441	Disease	V	G	2yqwC00	148
P00441	Disease	V	G	1oezW00	148
P00441	Disease	V	I	2c9vA00	148
P00441	Disease	V	I	2vr6A00	148
P00441	Disease	V	I	2vr7A00	148
P00441	Disease	V	I	1mfmA00	148
P00441	Disease	V	I	1ba9A00	148
P00441	Disease	V	I	1kmgA00	148
P00441	Disease	V	I	1rk7A00	148
P00441	Disease	V	I	2v0aA00	148
P00441	Disease	V	I	2c9uA00	148
P00441	Disease	V	I	1pu0A00	148
P00441	Disease	V	I	1hl4A00	148
P00441	Disease	V	I	1spdA00	148
P00441	Disease	V	I	1n18A00	148
P00441	Disease	V	I	1sosA00	148
P00441	Disease	V	I	1l3nA00	148
P00441	Disease	V	I	2af2A00	148
P00441	Disease	V	I	1oztM00	148
P00441	Disease	V	I	2gbuA00	148
P00441	Disease	V	I	2gbvA00	148
P00441	Disease	V	I	1hl5E00	148
P00441	Disease	V	I	3cqpB00	148
P00441	Disease	V	I	2yqvA00	148
P00441	Disease	V	I	2yqwC00	148
P00441	Disease	V	I	1oezW00	148
P00441	Disease	I	T	2c9vA00	149
P00441	Disease	I	T	2vr6A00	149
P00441	Disease	I	T	2vr7A00	149
P00441	Disease	I	T	1mfmA00	149
P00441	Disease	I	T	1ba9A00	149
P00441	Disease	I	T	1kmgA00	149
P00441	Disease	I	T	1rk7A00	149
P00441	Disease	I	T	2v0aA00	149
P00441	Disease	I	T	2c9uA00	149
P00441	Disease	I	T	1pu0A00	149
P00441	Disease	I	T	1hl4A00	149
P00441	Disease	I	T	1spdA00	149
P00441	Disease	I	T	1n18A00	149
P00441	Disease	I	T	1sosA00	149
P00441	Disease	I	T	1l3nA00	149
P00441	Disease	I	T	2af2A00	149
P00441	Disease	I	T	1oztM00	149
P00441	Disease	I	T	2gbuA00	149
P00441	Disease	I	T	2gbvA00	149
P00441	Disease	I	T	1hl5E00	149
P00441	Disease	I	T	3cqpB00	149
P00441	Disease	I	T	2yqvA00	149
P00441	Disease	I	T	2yqwC00	149
P00441	Disease	I	T	1oezW00	149
P00441	Disease	I	T	2c9vA00	151
P00441	Disease	I	T	2vr6A00	151
P00441	Disease	I	T	2vr7A00	151
P00441	Disease	I	T	1mfmA00	151
P00441	Disease	I	T	1ba9A00	151
P00441	Disease	I	T	1kmgA00	151
P00441	Disease	I	T	1rk7A00	151
P00441	Disease	I	T	2v0aA00	151
P00441	Disease	I	T	2c9uA00	151
P00441	Disease	I	T	1pu0A00	151
P00441	Disease	I	T	1hl4A00	151
P00441	Disease	I	T	1spdA00	151
P00441	Disease	I	T	1n18A00	151
P00441	Disease	I	T	1sosA00	151
P00441	Disease	I	T	1l3nA00	151
P00441	Disease	I	T	2af2A00	151
P00441	Disease	I	T	1oztM00	151
P00441	Disease	I	T	2gbuA00	151
P00441	Disease	I	T	2gbvA00	151
P00441	Disease	I	T	1hl5E00	151
P00441	Disease	I	T	3cqpB00	151
P00441	Disease	I	T	2yqvA00	151
P00441	Disease	I	T	2yqwC00	151
P00441	Disease	I	T	1oezW00	151
P00492	Disease	G	D	1bzyA00	6
P00492	Disease	G	D	1hmpB00	6
P00492	Disease	G	D	1z7gA00	6
P00492	Disease	V	G	1bzyA00	7
P00492	Disease	V	G	1hmpB00	7
P00492	Disease	V	G	1z7gA00	7
P00492	Disease	G	D	1bzyA00	15
P00492	Disease	G	D	1hmpB00	15
P00492	Disease	G	D	1z7gA00	15
P00492	Disease	G	S	1bzyA00	15
P00492	Disease	G	S	1hmpB00	15
P00492	Disease	G	S	1z7gA00	15
P00492	Disease	D	V	1bzyA00	19
P00492	Disease	D	V	1hmpB00	19
P00492	Disease	D	V	1z7gA00	19
P00492	Disease	L	P	1bzyA00	40
P00492	Disease	L	P	1hmpB00	40
P00492	Disease	L	P	1z7gA00	40
P00492	Disease	I	F	1bzyA00	41
P00492	Disease	I	F	1hmpB00	41
P00492	Disease	I	F	1z7gA00	41
P00492	Disease	I	T	1bzyA00	41
P00492	Disease	I	T	1hmpB00	41
P00492	Disease	I	T	1z7gA00	41
P00492	Disease	R	K	1bzyA00	44
P00492	Disease	R	K	1hmpB00	44
P00492	Disease	R	K	1z7gA00	44
P00492	Disease	R	H	1bzyA00	47
P00492	Disease	R	H	1hmpB00	47
P00492	Disease	R	H	1z7gA00	47
P00492	Disease	A	P	1bzyA00	49
P00492	Disease	A	P	1hmpB00	49
P00492	Disease	A	P	1z7gA00	49
P00492	Disease	A	V	1bzyA00	49
P00492	Disease	A	V	1hmpB00	49
P00492	Disease	A	V	1z7gA00	49
P00492	Disease	R	G	1bzyA00	50
P00492	Disease	R	G	1hmpB00	50
P00492	Disease	R	G	1z7gA00	50
P00492	Disease	R	P	1bzyA00	50
P00492	Disease	R	P	1hmpB00	50
P00492	Disease	R	P	1z7gA00	50
P00492	Disease	V	A	1bzyA00	52
P00492	Disease	V	A	1hmpB00	52
P00492	Disease	V	A	1z7gA00	52
P00492	Disease	V	M	1bzyA00	52
P00492	Disease	V	M	1hmpB00	52
P00492	Disease	V	M	1z7gA00	52
P00492	Disease	M	L	1bzyA00	53
P00492	Disease	M	L	1hmpB00	53
P00492	Disease	M	L	1z7gA00	53
P00492	Disease	M	T	1bzyA00	56
P00492	Disease	M	T	1hmpB00	56
P00492	Disease	M	T	1z7gA00	56
P00492	Disease	G	R	1bzyA00	57
P00492	Disease	G	R	1hmpB00	57
P00492	Disease	G	R	1z7gA00	57
P00492	Disease	G	E	1bzyA00	69
P00492	Disease	G	E	1hmpB00	69
P00492	Disease	G	E	1z7gA00	69
P00492	Disease	G	R	1bzyA00	70
P00492	Disease	G	R	1hmpB00	70
P00492	Disease	G	R	1z7gA00	70
P00492	Disease	F	L	1bzyA00	73
P00492	Disease	F	L	1hmpB00	73
P00492	Disease	F	L	1z7gA00	73
P00492	Disease	L	V	1bzyA00	77
P00492	Disease	L	V	1hmpB00	77
P00492	Disease	L	V	1z7gA00	77
P00492	Disease	D	V	1bzyA00	79
P00492	Disease	D	V	1hmpB00	79
P00492	Disease	D	V	1z7gA00	79
P00492	Disease	S	R	1bzyA00	103
P00492	Disease	S	R	1hmpB00	103
P00492	Disease	S	L	1bzyA00	109
P00492	Disease	S	L	1hmpB00	109
P00492	Disease	V	D	1bzyA00	129
P00492	Disease	V	D	1hmpB00	129
P00492	Disease	V	D	1z7gA00	129
P00492	Disease	L	S	1bzyA00	130
P00492	Disease	L	S	1hmpB00	130
P00492	Disease	L	S	1z7gA00	130
P00492	Disease	I	M	1bzyA00	131
P00492	Disease	I	M	1hmpB00	131
P00492	Disease	I	M	1z7gA00	131
P00492	Disease	I	T	1bzyA00	131
P00492	Disease	I	T	1hmpB00	131
P00492	Disease	I	T	1z7gA00	131
P00492	Disease	D	G	1bzyA00	134
P00492	Disease	D	G	1hmpB00	134
P00492	Disease	D	G	1z7gA00	134
P00492	Disease	M	K	1bzyA00	142
P00492	Disease	M	K	1hmpB00	142
P00492	Disease	M	K	1z7gA00	142
P00492	Disease	A	S	1bzyA00	160
P00492	Disease	A	S	1hmpB00	160
P00492	Disease	A	S	1z7gA00	160
P00492	Disease	S	R	1bzyA00	161
P00492	Disease	S	R	1hmpB00	161
P00492	Disease	S	R	1z7gA00	161
P00492	Disease	T	I	1bzyA00	167
P00492	Disease	T	I	1hmpB00	167
P00492	Disease	T	I	1z7gA00	167
P00492	Disease	P	L	1bzyA00	175
P00492	Disease	P	L	1hmpB00	175
P00492	Disease	P	L	1z7gA00	175
P00492	Disease	D	V	1bzyA00	176
P00492	Disease	D	V	1hmpB00	176
P00492	Disease	D	V	1z7gA00	176
P00492	Disease	D	Y	1bzyA00	176
P00492	Disease	D	Y	1hmpB00	176
P00492	Disease	D	Y	1z7gA00	176
P00492	Disease	I	T	1bzyA00	182
P00492	Disease	I	T	1hmpB00	182
P00492	Disease	I	T	1z7gA00	182
P00492	Disease	D	E	1bzyA00	193
P00492	Disease	D	E	1hmpB00	193
P00492	Disease	D	E	1z7gA00	193
P00492	Disease	D	N	1bzyA00	193
P00492	Disease	D	N	1hmpB00	193
P00492	Disease	D	N	1z7gA00	193
P00492	Disease	Y	C	1bzyA00	194
P00492	Disease	Y	C	1hmpB00	194
P00492	Disease	Y	C	1z7gA00	194
P00492	Disease	F	V	1bzyA00	198
P00492	Disease	F	V	1hmpB00	198
P00492	Disease	F	V	1z7gA00	198
P00492	Disease	D	G	1bzyA00	200
P00492	Disease	D	G	1hmpB00	200
P00492	Disease	D	G	1z7gA00	200
P00492	Disease	D	N	1bzyA00	200
P00492	Disease	D	N	1hmpB00	200
P00492	Disease	D	N	1z7gA00	200
P00492	Disease	D	Y	1bzyA00	200
P00492	Disease	D	Y	1hmpB00	200
P00492	Disease	D	Y	1z7gA00	200
P00492	Disease	H	D	1bzyA00	203
P00492	Disease	H	D	1hmpB00	203
P00492	Disease	H	D	1z7gA00	203
[truncated: 12,298 more rows]

## Sheet: Names-GO terms
Uniprot ID	Entry name	Protein names	Gene ontology (GO)	Gene ontology IDs
P31947	1433S_HUMAN	14-3-3 protein sigma (Epithelial cell marker protein 1) (Stratifin)	DNA damage response, signal transduction resulting in induction of apoptosis; cell proliferation; cytoplasm; extracellular space; negative regulation of cysteine-type endopeptidase activity involved in apoptotic process; nucleus; protein domain specific binding; protein kinase C inhibitor activity; release of cytochrome c from mitochondria	GO:0008630; GO:0008283; GO:0005737; GO:0005615; GO:0043154; GO:0005634; GO:0019904; GO:0008426; GO:0001836
P29372	3MG_HUMAN	DNA-3-methyladenine glycosylase (EC 3.2.2.21) (3-alkyladenine DNA glycosylase) (3-methyladenine DNA glycosidase) (ADPG) (N-methylpurine-DNA glycosylase)	DNA dealkylation involved in DNA repair; alkylbase DNA N-glycosylase activity; damaged DNA binding; depurination; nucleoplasm; protein binding	GO:0006307; GO:0003905; GO:0003684; GO:0045007; GO:0005654; GO:0005515
P52895	AK1C2_HUMAN	Aldo-keto reductase family 1 member C2 (EC 1.-.-.-) (3-alpha-HSD3) (Chlordecone reductase homolog HAKRD) (Dihydrodiol dehydrogenase 2) (DD-2) (DD2) (Dihydrodiol dehydrogenase/bile acid-binding protein) (DD/BABP) (Trans-1,2-dihydrobenzene-1,2-diol dehydrogenase) (EC 1.3.1.20) (Type III 3-alpha-hydroxysteroid dehydrogenase) (EC 1.1.1.213)	androsterone dehydrogenase (A-specific) activity; bile acid binding; cytoplasm; digestion; prostaglandin metabolic process; steroid metabolic process; trans-1,2-dihydrobenzene-1,2-diol dehydrogenase activity	GO:0047026; GO:0032052; GO:0005737; GO:0007586; GO:0006693; GO:0008202; GO:0047115
P42330	AK1C3_HUMAN	Aldo-keto reductase family 1 member C3 (EC 1.-.-.-) (17-beta-hydroxysteroid dehydrogenase type 5) (17-beta-HSD 5) (3-alpha-HSD type II, brain) (3-alpha-hydroxysteroid dehydrogenase type 2) (3-alpha-HSD type 2) (EC 1.1.1.213) (Chlordecone reductase homolog HAKRb) (Dihydrodiol dehydrogenase 3) (DD-3) (DD3) (Dihydrodiol dehydrogenase type I) (HA1753) (Indanol dehydrogenase) (EC 1.1.1.112) (Prostagla…	aldo-keto reductase (NADP) activity; androsterone dehydrogenase (A-specific) activity; cytoplasm; indanol dehydrogenase activity; prostaglandin metabolic process; prostaglandin-F synthase activity; testosterone 17-beta-dehydrogenase (NAD+) activity; testosterone 17-beta-dehydrogenase (NADP+) activity; trans-1,2-dihydrobenzene-1,2-diol dehydrogenase activity	GO:0004033; GO:0047026; GO:0005737; GO:0047718; GO:0006693; GO:0047017; GO:0050327; GO:0047045; GO:0047115
P51857	AK1D1_HUMAN	3-oxo-5-beta-steroid 4-dehydrogenase (EC 1.3.1.3) (Aldo-keto reductase family 1 member D1) (Delta(4)-3-ketosteroid 5-beta-reductase) (Delta(4)-3-oxosteroid 5-beta-reductase)	C21-steroid hormone metabolic process; androgen metabolic process; bile acid biosynthetic process; bile acid catabolic process; cholesterol catabolic process; cytosol; delta4-3-oxosteroid 5beta-reductase activity; digestion; steroid binding	GO:0008207; GO:0008209; GO:0006699; GO:0030573; GO:0006707; GO:0005829; GO:0047787; GO:0007586; GO:0005496
P04075	ALDOA_HUMAN	Fructose-bisphosphate aldolase A (EC 4.1.2.13) (Lung cancer antigen NY-LU-1) (Muscle-type aldolase)	ATP biosynthetic process; I band; actin binding; actin cytoskeleton; actin filament organization; cytosol; extracellular vesicular exosome; fructose 1,6-bisphosphate metabolic process; fructose binding; fructose-bisphosphate aldolase activity; gluconeogenesis; glycolysis; identical protein binding; muscle cell homeostasis; platelet activation; platelet alpha granule lumen; platelet degranulation;…	GO:0006754; GO:0031674; GO:0003779; GO:0015629; GO:0007015; GO:0005829; GO:0070062; GO:0030388; GO:0070061; GO:0004332; GO:0006094; GO:0006096; GO:0042802; GO:0046716; GO:0030168; GO:0031093; GO:0002576; GO:0051289; GO:0008360; GO:0006941; GO:0015631
P05062	ALDOB_HUMAN	Fructose-bisphosphate aldolase B (EC 4.1.2.13) (Liver-type aldolase)	ATPase binding; NADH oxidation; centriolar satellite; cytoskeletal protein binding; cytosol; fructose 1,6-bisphosphate metabolic process; fructose binding; fructose catabolic process; fructose-bisphosphate aldolase activity; gluconeogenesis; glycolysis; identical protein binding; positive regulation of ATPase activity; vacuolar proton-transporting V-type ATPase complex assembly	GO:0051117; GO:0006116; GO:0034451; GO:0008092; GO:0005829; GO:0030388; GO:0070061; GO:0006001; GO:0004332; GO:0006094; GO:0006096; GO:0042802; GO:0032781; GO:0070072
P15121	ALDR_HUMAN	Aldose reductase (AR) (EC 1.1.1.21) (Aldehyde reductase) (Aldo-keto reductase family 1 member B1)	C21-steroid hormone biosynthetic process; alditol:NADP+ 1-oxidoreductase activity; carbohydrate metabolic process; cytosol; electron carrier activity; extracellular space; nucleus; response to stress	GO:0006700; GO:0004032; GO:0005975; GO:0005829; GO:0009055; GO:0005615; GO:0005634; GO:0006950
P03950	ANGI_HUMAN	Angiogenin (EC 3.1.27.-) (Ribonuclease 5) (RNase 5)	DNA binding; actin binding; actin filament polymerization; activation of phospholipase A2 activity; activation of phospholipase C activity; activation of protein kinase B activity; angiogenesis; angiogenin-PRI complex; basal lamina; cell communication; cell death; cell migration; copper ion binding; diacylglycerol biosynthetic process; extracellular space; growth cone; heparin binding; homeostati…	GO:0003677; GO:0003779; GO:0030041; GO:0032431; GO:0007202; GO:0032148; GO:0001525; GO:0032311; GO:0005605; GO:0007154; GO:0008219; GO:0016477; GO:0005507; GO:0006651; GO:0005615; GO:0030426; GO:0008201; GO:0042592; GO:0048662; GO:0017148; GO:0043025; GO:0005730; GO:0001556; GO:0001541; GO:0004522; GO:0042277; GO:0001890; GO:0001938; GO:0042327; GO:0050714; GO:0019843; GO:0009303; GO:0005102; GO:…
P27695	APEX1_HUMAN	DNA-(apurinic or apyrimidinic site) lyase (EC 3.1.-.-) (EC 4.2.99.18) (APEX nuclease) (APEN) (Apurinic-apyrimidinic endonuclease 1) (AP endonuclease 1) (APE-1) (REF-1) (Redox factor-1) [Cleaved into: DNA-(apurinic or apyrimidinic site) lyase, mitochondrial]	3'-5' exonuclease activity; DNA demethylation; DNA recombination; DNA-(apurinic or apyrimidinic site) lyase activity; RNA binding; base-excision repair; centrosome; chromatin DNA binding; damaged DNA binding; endoplasmic reticulum; metal ion binding; mitochondrion; nuclear speck; nucleolus; oxidoreductase activity; perinuclear region of cytoplasm; phosphodiesterase I activity; positive regulation…	GO:0008408; GO:0080111; GO:0006310; GO:0003906; GO:0003723; GO:0006284; GO:0005813; GO:0031490; GO:0003684; GO:0005783; GO:0046872; GO:0005739; GO:0016607; GO:0005730; GO:0016491; GO:0048471; GO:0004528; GO:0045739; GO:0045768; GO:0005515; GO:0043488; GO:0004523; GO:0005840; GO:0016890; GO:0003713; GO:0003714; GO:0006351; GO:0004844
P02655	APOC2_HUMAN	Apolipoprotein C-II (Apo-CII) (ApoC-II) (Apolipoprotein C2)	cholesterol efflux; cholesterol homeostasis; chylomicron; chylomicron remnant clearance; chylomicron remodeling; high-density lipoprotein particle clearance; intermediate-density lipoprotein particle; lipase inhibitor activity; lipid binding; lipid catabolic process; lipoprotein lipase activator activity; lipoprotein metabolic process; low-density lipoprotein particle; negative regulation of chol…	GO:0033344; GO:0042632; GO:0042627; GO:0034382; GO:0034371; GO:0034384; GO:0034363; GO:0055102; GO:0008289; GO:0016042; GO:0060230; GO:0042157; GO:0034362; GO:0032375; GO:0045833; GO:0048261; GO:0010916; GO:0016004; GO:0043274; GO:0033700; GO:0045723; GO:0051006; GO:0010518; GO:0060697; GO:0010898; GO:0010902; GO:0042803; GO:0043691; GO:0034366; GO:0070328; GO:0034361; GO:0034372
P07741	APT_HUMAN	Adenine phosphoribosyltransferase (APRT) (EC 2.4.2.7)	AMP binding; adenine phosphoribosyltransferase activity; cytosol; nucleus; purine ribonucleoside salvage	GO:0016208; GO:0003999; GO:0005829; GO:0005634; GO:0006166
Q9P2W7	B3GA1_HUMAN	Galactosylgalactosylxylosylprotein 3-beta-glucuronosyltransferase 1 (EC 2.4.1.135) (Beta-1,3-glucuronyltransferase 1) (Glucuronosyltransferase P) (GlcAT-P) (UDP-GlcUA:glycoprotein beta-1,3-glucuronyltransferase) (GlcUAT-P)	Golgi membrane; carbohydrate metabolic process; galactosylgalactosylxylosylprotein 3-beta-glucuronosyltransferase activity; integral to membrane; metal ion binding	GO:0000139; GO:0005975; GO:0015018; GO:0016021; GO:0046872
P16442	BGAT_HUMAN	Histo-blood group ABO system transferase (Fucosylglycoprotein 3-alpha-galactosyltransferase) (Fucosylglycoprotein alpha-N-acetylgalactosaminyltransferase) (Glycoprotein-fucosylgalactoside alpha-N-acetylgalactosaminyltransferase) (EC 2.4.1.40) (Glycoprotein-fucosylgalactoside alpha-galactosyltransferase) (EC 2.4.1.37) (Histo-blood group A transferase) (A transferase) (Histo-blood group B transfera…	Golgi cisterna membrane; extracellular region; fucosylgalactoside 3-alpha-galactosyltransferase activity; glycoprotein-fucosylgalactoside alpha-N-acetylgalactosaminyltransferase activity; integral to Golgi membrane; metal ion binding; protein glycosylation	GO:0032580; GO:0005576; GO:0004381; GO:0004380; GO:0030173; GO:0046872; GO:0006486
Q93088	BHMT1_HUMAN	Betaine--homocysteine S-methyltransferase 1 (EC 2.1.1.5)	betaine-homocysteine S-methyltransferase activity; cytoplasm; homocysteine S-methyltransferase activity; protein methylation; regulation of homocysteine metabolic process; zinc ion binding	GO:0047150; GO:0005737; GO:0008898; GO:0006479; GO:0050666; GO:0008270
P30043	BLVRB_HUMAN	Flavin reductase (NADPH) (FR) (EC 1.5.1.30) (Biliverdin reductase B) (BVR-B) (EC 1.3.1.24) (Biliverdin-IX beta-reductase) (Green heme-binding protein) (GHBP) (NADPH-dependent diaphorase) (NADPH-flavin reductase) (FLR)	biliverdin reductase activity; cytosol; flavin reductase activity; heme catabolic process; nucleotide binding	GO:0004074; GO:0005829; GO:0042602; GO:0042167; GO:0000166
P00915	CAH1_HUMAN	Carbonic anhydrase 1 (EC 4.2.1.1) (Carbonate dehydratase I) (Carbonic anhydrase B) (CAB) (Carbonic anhydrase I) (CA-I)	Golgi apparatus; carbonate dehydratase activity; one-carbon metabolic process; zinc ion binding	GO:0005794; GO:0004089; GO:0006730; GO:0008270
P00918	CAH2_HUMAN	Carbonic anhydrase 2 (EC 4.2.1.1) (Carbonate dehydratase II) (Carbonic anhydrase C) (CAC) (Carbonic anhydrase II) (CA-II)	apical part of cell; carbonate dehydratase activity; one-carbon metabolic process; zinc ion binding	GO:0045177; GO:0004089; GO:0006730; GO:0008270
P62158	CALM_HUMAN	Calmodulin (CaM)	G-protein coupled receptor signaling pathway; N-terminal myristoylation domain binding; activation of phospholipase C activity; calcium ion binding; centrosome; cytosol; extracellular region; glucose metabolic process; glycogen catabolic process; muscle contraction; negative regulation of ryanodine-sensitive calcium-release channel activity; nerve growth factor receptor signaling pathway; nitric …	GO:0007186; GO:0031997; GO:0007202; GO:0005509; GO:0005813; GO:0005829; GO:0005576; GO:0006006; GO:0005980; GO:0006936; GO:0060315; GO:0048011; GO:0046209; GO:0005654; GO:0043274; GO:0005886; GO:0030168; GO:0002576; GO:0060316; GO:0019904; GO:0032465; GO:0050999; GO:0010880; GO:0051592; GO:0005876; GO:0000922; GO:0007268; GO:0031996; GO:0031432
P55210	CASP7_HUMAN	Caspase-7 (CASP-7) (EC 3.4.22.60) (Apoptotic protease Mch-3) (CMH-1) (ICE-like apoptotic protease 3) (ICE-LAP3) [Cleaved into: Caspase-7 subunit p20; Caspase-7 subunit p11]	activation of caspase activity by cytochrome c; cellular component disassembly involved in apoptosis; cysteine-type endopeptidase activity; cytosol; endoplasmic reticulum membrane; induction of apoptosis by intracellular signals; mitochondrial membrane; nucleoplasm; protein binding; proteolysis	GO:0008635; GO:0006921; GO:0004197; GO:0005829; GO:0005789; GO:0008629; GO:0031966; GO:0005654; GO:0005515; GO:0006508
P07858	CATB_HUMAN	Cathepsin B (EC 3.4.22.1) (APP secretase) (APPS) (Cathepsin B1) [Cleaved into: Cathepsin B light chain; Cathepsin B heavy chain]	cysteine-type endopeptidase activity; lysosome; melanosome; proteolysis; regulation of apoptotic process; regulation of catalytic activity	GO:0004197; GO:0005764; GO:0042470; GO:0006508; GO:0042981; GO:0050790
P43235	CATK_HUMAN	Cathepsin K (EC 3.4.22.38) (Cathepsin O) (Cathepsin O2) (Cathepsin X)	cysteine-type endopeptidase activity; lysosome; proteolysis	GO:0004197; GO:0005764; GO:0006508
Q9UBR2	CATZ_HUMAN	Cathepsin Z (EC 3.4.18.1) (Cathepsin P) (Cathepsin X)	cysteine-type endopeptidase activity; endoplasmic reticulum; extracellular space; lysosome; proteolysis	GO:0004197; GO:0005783; GO:0005615; GO:0005764; GO:0006508
P51671	CCL11_HUMAN	Eotaxin (C-C motif chemokine 11) (Eosinophil chemotactic protein) (Small-inducible cytokine A11)	cell adhesion; cellular calcium ion homeostasis; chemokine activity; extracellular space; immune response; positive regulation of Rac GTPase activity; positive regulation of actin filament polymerization; positive regulation of cell migration; positive regulation of endothelial cell proliferation; protein phosphorylation; response to radiation; response to virus	GO:0007155; GO:0006874; GO:0008009; GO:0005615; GO:0006955; GO:0032855; GO:0030838; GO:0030335; GO:0001938; GO:0006468; GO:0009314; GO:0009615
Q92583	CCL17_HUMAN	C-C motif chemokine 17 (CC chemokine TARC) (Small-inducible cytokine A17) (Thymus and activation-regulated chemokine)	G-protein coupled receptor signaling pathway; cell-cell signaling; chemokine activity; chemotaxis; extracellular space; immune response; inflammatory response; multicellular organismal development	GO:0007186; GO:0007267; GO:0008009; GO:0006935; GO:0005615; GO:0006955; GO:0006954; GO:0007275
P78556	CCL20_HUMAN	C-C motif chemokine 20 (Beta-chemokine exodus-1) (CC chemokine LARC) (Liver and activation-regulated chemokine) (Macrophage inflammatory protein 3 alpha) (MIP-3-alpha) (Small-inducible cytokine A20) [Cleaved into: CCL20(1-67); CCL20(1-64); CCL20(2-70)]	cell-cell signaling; chemokine activity; chemotaxis; defense response to bacterium; extracellular space; immune response; inflammatory response; signal transduction	GO:0007267; GO:0008009; GO:0006935; GO:0042742; GO:0005615; GO:0006955; GO:0006954; GO:0007165
P10147	CCL3_HUMAN	C-C motif chemokine 3 (G0/G1 switch regulatory protein 19-1) (Macrophage inflammatory protein 1-alpha) (MIP-1-alpha) (PAT 464.1) (SIS-beta) (Small-inducible cytokine A3) (Tonsillar lymphocyte LD78 alpha protein) [Cleaved into: MIP-1-alpha(4-69) (LD78-alpha(4-69))]	G-protein coupled receptor signaling pathway; cell-cell signaling; cellular calcium ion homeostasis; cellular component movement; chemoattractant activity; chemokine activity; cytoskeleton organization; exocytosis; extracellular space; immune response; inflammatory response; regulation of viral genome replication; signal transducer activity; soluble fraction	GO:0007186; GO:0007267; GO:0006874; GO:0006928; GO:0042056; GO:0008009; GO:0007010; GO:0006887; GO:0005615; GO:0006955; GO:0006954; GO:0045069; GO:0004871; GO:0005625
P13236	CCL4_HUMAN	C-C motif chemokine 4 (G-26 T-lymphocyte-secreted protein) (HC21) (Lymphocyte activation gene 1 protein) (LAG-1) (MIP-1-beta(1-69)) (Macrophage inflammatory protein 1-beta) (MIP-1-beta) (PAT 744) (Protein H400) (SIS-gamma) (Small-inducible cytokine A4) (T-cell activation protein 2) (ACT-2) [Cleaved into: MIP-1-beta(3-69)]	cell adhesion; cell-cell signaling; cellular component movement; chemokine activity; chemotaxis; establishment or maintenance of cell polarity; extracellular space; immune response; inflammatory response; receptor signaling protein tyrosine kinase activity; response to virus; viral genome replication	GO:0007155; GO:0007267; GO:0006928; GO:0008009; GO:0006935; GO:0007163; GO:0005615; GO:0006955; GO:0006954; GO:0004716; GO:0009615; GO:0019079
P13501	CCL5_HUMAN	C-C motif chemokine 5 (EoCP) (Eosinophil chemotactic cytokine) (SIS-delta) (Small-inducible cytokine A5) (T cell-specific protein P228) (TCP228) (T-cell-specific protein RANTES) [Cleaved into: RANTES(3-68); RANTES(4-68)]	CCR1 chemokine receptor binding; CCR4 chemokine receptor binding; CCR5 chemokine receptor binding; activation of phospholipase D activity; cell-cell signaling; cellular protein complex assembly; chemoattractant activity; chemokine activity; chemokine receptor antagonist activity; chemokine-mediated signaling pathway; dendritic cell chemotaxis; eosinophil chemotaxis; extracellular space; leukocyte…	GO:0031726; GO:0031729; GO:0031730; GO:0031584; GO:0007267; GO:0043623; GO:0042056; GO:0008009; GO:0046817; GO:0070098; GO:0002407; GO:0048245; GO:0005615; GO:0007159; GO:0048246; GO:0070233; GO:0045071; GO:0042119; GO:0070234; GO:0010820; GO:0042102; GO:0010535; GO:0033634; GO:0034112; GO:0045089; GO:0010759; GO:0090026; GO:0014068; GO:0014911; GO:0048661; GO:0045948; GO:0042531; GO:0045070; GO:…
P42771	CD2A1_HUMAN	Cyclin-dependent kinase inhibitor 2A, isoforms 1/2/3 (Cyclin-dependent kinase 4 inhibitor A) (CDK4I) (Multiple tumor suppressor 1) (MTS-1) (p16-INK4a) (p16-INK4) (p16INK4A)	G1 phase of mitotic cell cycle; G1/S transition of mitotic cell cycle; NF-kappaB binding; Ras protein signal transduction; cell cycle arrest; cell cycle checkpoint; cyclin-dependent protein kinase inhibitor activity; cytosol; induction of apoptosis; negative regulation of NF-kappaB transcription factor activity; negative regulation of cell growth; negative regulation of cell-matrix adhesion; nega…	GO:0000080; GO:0000082; GO:0051059; GO:0007265; GO:0007050; GO:0000075; GO:0004861; GO:0005829; GO:0006917; GO:0032088; GO:0030308; GO:0001953; GO:0045736; GO:0045892; GO:2000774; GO:2000111; GO:0034393; GO:0005515; GO:0019901; GO:0090399; GO:0035985; GO:0035986
Q16667	CDKN3_HUMAN	Cyclin-dependent kinase inhibitor 3 (EC 3.1.3.16) (EC 3.1.3.48) (CDK2-associated dual-specificity phosphatase) (Cyclin-dependent kinase interactor 1) (Cyclin-dependent kinase-interacting protein 2) (Kinase-associated phosphatase)	G1/S transition of mitotic cell cycle; cell cycle arrest; negative regulation of cell proliferation; perinuclear region of cytoplasm; protein binding; protein serine/threonine phosphatase activity; protein tyrosine phosphatase activity; protein tyrosine/serine/threonine phosphatase activity; regulation of cyclin-dependent protein kinase activity	GO:0000082; GO:0007050; GO:0008285; GO:0048471; GO:0005515; GO:0004722; GO:0004725; GO:0008138; GO:0000079
P42773	CDN2C_HUMAN	Cyclin-dependent kinase 4 inhibitor C (Cyclin-dependent kinase 6 inhibitor) (p18-INK4c) (p18-INK6)	G1 phase of mitotic cell cycle; G1/S transition of mitotic cell cycle; cell cycle arrest; cyclin-dependent protein kinase inhibitor activity; cytosol; induction of apoptosis; negative regulation of cell growth; negative regulation of cell proliferation; nucleus; protein kinase binding; regulation of cyclin-dependent protein kinase activity	GO:0000080; GO:0000082; GO:0007050; GO:0004861; GO:0005829; GO:0006917; GO:0030308; GO:0008285; GO:0005634; GO:0019901; GO:0000079
P06276	CHLE_HUMAN	Cholinesterase (EC 3.1.1.8) (Acylcholine acylhydrolase) (Butyrylcholine esterase) (Choline esterase II) (Pseudocholinesterase)	acetylcholinesterase activity; beta-amyloid binding; carboxylesterase activity; choline metabolic process; cocaine metabolic process; endoplasmic reticulum lumen; enzyme binding; extracellular space; membrane; synaptic transmission, cholinergic	GO:0003990; GO:0001540; GO:0004091; GO:0019695; GO:0050783; GO:0005788; GO:0019899; GO:0005615; GO:0016020; GO:0007271
Q99828	CIB1_HUMAN	Calcium and integrin-binding protein 1 (CIB) (Calcium- and integrin-binding protein) (CIBP) (Calmyrin) (DNA-PKcs-interacting protein) (Kinase-interacting protein) (KIP) (SNK-interacting protein 2-28) (SIP2-28)	apical plasma membrane; apoptotic process; calcium ion binding; cell adhesion; double-strand break repair; endoplasmic reticulum; filopodium; nucleoplasm; protein binding	GO:0016324; GO:0006915; GO:0005509; GO:0007155; GO:0006302; GO:0005783; GO:0030175; GO:0005654; GO:0005515
P07360	CO8G_HUMAN	Complement component C8 gamma chain	complement activation, alternative pathway; complement activation, classical pathway; cytolysis; membrane attack complex; retinol binding; transporter activity	GO:0006957; GO:0006958; GO:0019835; GO:0005579; GO:0019841; GO:0005215
P11509	CP2A6_HUMAN	Cytochrome P450 2A6 (EC 1.14.14.1) (CYPIIA6) (Coumarin 7-hydroxylase) (Cytochrome P450 IIA3) (Cytochrome P450(I))	aromatase activity; coumarin 7-hydroxylase activity; coumarin catabolic process; electron carrier activity; endoplasmic reticulum membrane; enzyme binding; exogenous drug catabolic process; heme binding; microsome; steroid metabolic process; xenobiotic metabolic process	GO:0070330; GO:0008389; GO:0046226; GO:0009055; GO:0005789; GO:0019899; GO:0042738; GO:0020037; GO:0005792; GO:0008202; GO:0006805
P10632	CP2C8_HUMAN	Cytochrome P450 2C8 (EC 1.14.14.1) (CYPIIC8) (Cytochrome P450 IIC2) (Cytochrome P450 MP-12) (Cytochrome P450 MP-20) (Cytochrome P450 form 1) (S-mephenytoin 4-hydroxylase)	aromatase activity; caffeine oxidase activity; electron carrier activity; endoplasmic reticulum membrane; exogenous drug catabolic process; heme binding; microsome; organic acid metabolic process; oxidative demethylation; xenobiotic metabolic process	GO:0070330; GO:0034875; GO:0009055; GO:0005789; GO:0042738; GO:0020037; GO:0005792; GO:0006082; GO:0070989; GO:0006805
P11712	CP2C9_HUMAN	Cytochrome P450 2C9 ((R)-limonene 6-monooxygenase) (EC 1.14.13.80) ((S)-limonene 6-monooxygenase) (EC 1.14.13.48) ((S)-limonene 7-monooxygenase) (EC 1.14.13.49) (CYPIIC9) (Cytochrome P-450MP) (Cytochrome P450 MP-4) (Cytochrome P450 MP-8) (Cytochrome P450 PB-1) (S-mephenytoin 4-hydroxylase)	(R)-limonene 6-monooxygenase activity; (S)-limonene 6-monooxygenase activity; (S)-limonene 7-monooxygenase activity; caffeine oxidase activity; drug binding; electron carrier activity; endoplasmic reticulum membrane; exogenous drug catabolic process; heme binding; microsome; monocarboxylic acid metabolic process; monoterpenoid metabolic process; oxidative demethylation; steroid hydroxylase activi…	GO:0052741; GO:0018675; GO:0018676; GO:0034875; GO:0008144; GO:0009055; GO:0005789; GO:0042738; GO:0020037; GO:0005792; GO:0032787; GO:0016098; GO:0070989; GO:0008395; GO:0008202; GO:0019627; GO:0006805
Q6VVX0	CP2R1_HUMAN	Vitamin D 25-hydroxylase (EC 1.14.13.15) (Cytochrome P450 2R1)	cholestanetriol 26-monooxygenase activity; electron carrier activity; endoplasmic reticulum membrane; heme binding; microsome; vitamin D metabolic process; xenobiotic metabolic process	GO:0047749; GO:0009055; GO:0005789; GO:0020037; GO:0005792; GO:0042359; GO:0006805
P08684	CP3A4_HUMAN	Cytochrome P450 3A4 (Albendazole monooxygenase) (EC 1.14.13.32) (Albendazole sulfoxidase) (CYPIIIA3) (CYPIIIA4) (Cytochrome P450 3A3) (Cytochrome P450 HLp) (Cytochrome P450 NF-25) (Cytochrome P450-PCN1) (Nifedipine oxidase) (Quinine 3-monooxygenase) (EC 1.14.13.67) (Taurochenodeoxycholate 6-alpha-hydroxylase) (EC 1.14.13.97)	albendazole monooxygenase activity; alkaloid catabolic process; androgen metabolic process; caffeine oxidase activity; cell surface; electron carrier activity; endoplasmic reticulum membrane; enzyme binding; exogenous drug catabolic process; heme binding; heterocycle metabolic process; integral to membrane; microsome; monoterpenoid metabolic process; oxidative demethylation; oxidoreductase activi…	GO:0047638; GO:0009822; GO:0008209; GO:0034875; GO:0009986; GO:0009055; GO:0005789; GO:0019899; GO:0042738; GO:0020037; GO:0046483; GO:0016021; GO:0005792; GO:0016098; GO:0070989; GO:0016712; GO:0019825; GO:0050591; GO:0005496; GO:0006706; GO:0033780; GO:0050649; GO:0070576; GO:0042359; GO:0030343; GO:0006805
P04141	CSF2_HUMAN	Granulocyte-macrophage colony-stimulating factor (GM-CSF) (Colony-stimulating factor) (CSF) (Molgramostin) (Sargramostim)	cytokine activity; dendritic cell differentiation; extracellular space; granulocyte macrophage colony-stimulating factor receptor binding; growth factor activity; immune response; negative regulation of cytolysis; positive regulation of DNA replication; positive regulation of interleukin-23 production; positive regulation of macrophage derived foam cell differentiation; positive regulation of pod…	GO:0005125; GO:0097028; GO:0005615; GO:0005129; GO:0008083; GO:0006955; GO:0045918; GO:0045740; GO:0032747; GO:0010744; GO:0071803; GO:0042523
P09919	CSF3_HUMAN	Granulocyte colony-stimulating factor (G-CSF) (Pluripoietin) (Filgrastim) (Lenograstim)	cytokine activity; cytokine-mediated signaling pathway; enzyme binding; extracellular space; granulocyte colony-stimulating factor receptor binding; granulocyte differentiation; growth factor activity; immune response; positive regulation of cell proliferation	GO:0005125; GO:0019221; GO:0019899; GO:0005615; GO:0005130; GO:0030851; GO:0008083; GO:0006955; GO:0008284
P01040	CYTA_HUMAN	Cystatin-A (Cystatin-AS) (Stefin-A)	cornified envelope; cysteine-type endopeptidase inhibitor activity; cytoplasm; keratinocyte differentiation; nucleus; peptide cross-linking; protease binding; protein binding, bridging; structural molecule activity	GO:0001533; GO:0004869; GO:0005737; GO:0030216; GO:0005634; GO:0018149; GO:0002020; GO:0030674; GO:0005198
P01034	CYTC_HUMAN	Cystatin-C (Cystatin-3) (Gamma-trace) (Neuroendocrine basic polypeptide) (Post-gamma-globulin)	beta-amyloid binding; cysteine-type endopeptidase inhibitor activity; defense response; extracellular space; fibril organization; negative regulation of blood vessel remodeling; negative regulation of collagen catabolic process; negative regulation of elastin catabolic process; negative regulation of extracellular matrix disassembly; negative regulation of histolysis; protease binding	GO:0001540; GO:0004869; GO:0006952; GO:0005615; GO:0043206; GO:0060313; GO:0010711; GO:0060311; GO:0010716; GO:0010703; GO:0002020
P06132	DCUP_HUMAN	Uroporphyrinogen decarboxylase (UPD) (URO-D) (EC 4.1.1.37)	cytosol; heme biosynthetic process; microtubule cytoskeleton; nucleus; uroporphyrinogen decarboxylase activity	GO:0005829; GO:0006783; GO:0015630; GO:0005634; GO:0004853
Q16854	DGUOK_HUMAN	Deoxyguanosine kinase, mitochondrial (dGK) (EC 2.7.1.113)	ATP binding; deoxyguanosine kinase activity; guanosine metabolic process; mitochondrial matrix; phosphotransferase activity, alcohol group as acceptor; purine base metabolic process; purine deoxyribonucleoside metabolic process; purine-containing compound salvage	GO:0005524; GO:0004138; GO:0008617; GO:0005759; GO:0016773; GO:0006144; GO:0046122; GO:0043101
P14061	DHB1_HUMAN	Estradiol 17-beta-dehydrogenase 1 (EC 1.1.1.62) (17-beta-hydroxysteroid dehydrogenase type 1) (17-beta-HSD 1) (20 alpha-hydroxysteroid dehydrogenase) (20-alpha-HSD) (E2DH) (Placental 17-beta-hydroxysteroid dehydrogenase)	cytosol; estradiol 17-beta-dehydrogenase activity; estrogen biosynthetic process; nucleotide binding	GO:0005829; GO:0004303; GO:0006703; GO:0000166
P16444	DPEP1_HUMAN	Dipeptidase 1 (EC 3.4.13.19) (Dehydropeptidase-I) (Microsomal dipeptidase) (Renal dipeptidase) (hRDP)	anchored to membrane; apical plasma membrane; dipeptidase activity; dipeptidyl-peptidase activity; metal ion binding; metalloexopeptidase activity; microvillus membrane; protein binding; proteolysis	GO:0031225; GO:0016324; GO:0016805; GO:0008239; GO:0046872; GO:0008235; GO:0031528; GO:0005515; GO:0006508
P12724	ECP_HUMAN	Eosinophil cationic protein (ECP) (EC 3.1.27.-) (Ribonuclease 3) (RNase 3)	RNA catabolic process; defense response to bacterium; extracellular region; nucleic acid binding; pancreatic ribonuclease activity; soluble fraction	GO:0006401; GO:0042742; GO:0005576; GO:0003676; GO:0004522; GO:0005625
P23141	EST1_HUMAN	Liver carboxylesterase 1 (EC 3.1.1.1) (Acyl-coenzyme A:cholesterol acyltransferase) (ACAT) (Brain carboxylesterase hBr1) (Cocaine carboxylesterase) (Egasyn) (HMSE) (Methylumbelliferyl-acetate deacetylase 1) (EC 3.1.1.56) (Monocyte/macrophage serine esterase) (Retinyl ester hydrolase) (REH) (Serine esterase 1) (Triacylglycerol hydrolase) (TGH)	carboxylesterase activity; endoplasmic reticulum lumen; methyl indole-3-acetate esterase activity; methyl jasmonate esterase activity; methyl salicylate esterase activity; methylumbelliferyl-acetate deacetylase activity; response to toxin	GO:0004091; GO:0005788; GO:0080030; GO:0080032; GO:0080031; GO:0047374; GO:0009636
P38117	ETFB_HUMAN	Electron transfer flavoprotein subunit beta (Beta-ETF)	electron carrier activity; mitochondrial matrix; respiratory electron transport chain; transport	GO:0009055; GO:0005759; GO:0022904; GO:0006810
P51161	FABP6_HUMAN	Gastrotropin (GT) (Fatty acid-binding protein 6) (Ileal lipid-binding protein) (ILBP) (Intestinal 15 kDa protein) (I-15P) (Intestinal bile acid-binding protein) (I-BABP)	bile acid and bile salt transport; bile acid metabolic process; cytosol; lipid binding; negative regulation of cell proliferation; transporter activity	GO:0015721; GO:0008206; GO:0005829; GO:0008289; GO:0008285; GO:0005215
O15540	FABP7_HUMAN	Fatty acid-binding protein, brain (Brain lipid-binding protein) (BLBP) (Brain-type fatty acid-binding protein) (B-FABP) (Fatty acid-binding protein 7) (Mammary-derived growth inhibitor related)	cytoplasm; lipid binding; negative regulation of cell proliferation; transporter activity	GO:0005737; GO:0008289; GO:0008285; GO:0005215
P05413	FABPH_HUMAN	Fatty acid-binding protein, heart (Fatty acid-binding protein 3) (Heart-type fatty acid-binding protein) (H-FABP) (Mammary-derived growth inhibitor) (MDGI) (Muscle fatty acid-binding protein) (M-FABP)	negative regulation of cell proliferation	GO:0008285
P12104	FABPI_HUMAN	Fatty acid-binding protein, intestinal (Fatty acid-binding protein 2) (Intestinal-type fatty acid-binding protein) (I-FABP)	fatty acid binding	GO:0005504
P05230	FGF1_HUMAN	Heparin-binding growth factor 1 (HBGF-1) (Acidic fibroblast growth factor) (aFGF) (Beta-endothelial cell growth factor) (ECGF-beta)	S100 alpha binding; angiogenesis; cell cortex; cellular response to heat; cytosol; extracellular space; fibroblast growth factor receptor binding; fibroblast growth factor receptor signaling pathway; growth factor activity; heparin binding; insulin receptor signaling pathway; positive regulation of angiogenesis; positive regulation of cell division; positive regulation of cell migration; positive…	GO:0048155; GO:0001525; GO:0005938; GO:0034605; GO:0005829; GO:0005615; GO:0005104; GO:0008543; GO:0008083; GO:0008201; GO:0008286; GO:0045766; GO:0051781; GO:0030335; GO:0045542; GO:0010740; GO:0045944; GO:0004713
P31371	FGF9_HUMAN	Glia-activating factor (GAF) (Fibroblast growth factor 9) (FGF-9) (Heparin-binding growth factor 9) (HBGF-9)	cell-cell signaling; extracellular space; fibroblast growth factor receptor signaling pathway; growth factor activity; heparin binding; insulin receptor signaling pathway; male gonad development; positive regulation of cell division; protein tyrosine kinase activity	GO:0007267; GO:0005615; GO:0008543; GO:0008083; GO:0008201; GO:0008286; GO:0008584; GO:0051781; GO:0004713
P02671	FIBA_HUMAN	Fibrinogen alpha chain [Cleaved into: Fibrinopeptide A; Fibrinogen alpha chain]	eukaryotic cell surface binding; external side of plasma membrane; fibrinogen complex; platelet activation; platelet alpha granule lumen; platelet degranulation; protein binding, bridging; protein polymerization; receptor binding; response to calcium ion; signal transduction	GO:0043499; GO:0009897; GO:0005577; GO:0030168; GO:0031093; GO:0002576; GO:0030674; GO:0051258; GO:0005102; GO:0051592; GO:0007165
P02675	FIBB_HUMAN	Fibrinogen beta chain [Cleaved into: Fibrinopeptide B; Fibrinogen beta chain]	chaperone binding; eukaryotic cell surface binding; external side of plasma membrane; fibrinogen complex; platelet activation; platelet alpha granule lumen; platelet degranulation; protein binding, bridging; protein polymerization; receptor binding; response to calcium ion; signal transduction; soluble fraction	GO:0051087; GO:0043499; GO:0009897; GO:0005577; GO:0030168; GO:0031093; GO:0002576; GO:0030674; GO:0051258; GO:0005102; GO:0051592; GO:0007165; GO:0005625
P14324	FPPS_HUMAN	Farnesyl pyrophosphate synthase (FPP synthase) (FPS) (EC 2.5.1.10) ((2E,6E)-farnesyl diphosphate synthase) (Dimethylallyltranstransferase) (EC 2.5.1.1) (Farnesyl diphosphate synthase) (Geranyltranstransferase)	cholesterol biosynthetic process; cytosol; dimethylallyltranstransferase activity; geranyltranstransferase activity; interspecies interaction between organisms; isoprenoid biosynthetic process; metal ion binding; nucleus	GO:0006695; GO:0005829; GO:0004161; GO:0004337; GO:0044419; GO:0008299; GO:0046872; GO:0005634
P02792	FRIL_HUMAN	Ferritin light chain (Ferritin L subunit)	cell death; cellular iron ion homeostasis; cellular membrane organization; cytosol; ferric iron binding; identical protein binding; intracellular ferritin complex; iron ion transport; oxidoreductase activity; post-Golgi vesicle-mediated transport	GO:0008219; GO:0006879; GO:0016044; GO:0005829; GO:0008199; GO:0042802; GO:0008043; GO:0006826; GO:0016491; GO:0006892
Q96C23	GALM_HUMAN	Aldose 1-epimerase (EC 5.1.3.3) (Galactose mutarotase)	aldose 1-epimerase activity; carbohydrate binding; cytoplasm; hexose metabolic process	GO:0004034; GO:0030246; GO:0005737; GO:0019318
P50440	GATM_HUMAN	Glycine amidinotransferase, mitochondrial (EC 2.1.4.1) (L-arginine:glycine amidinotransferase) (Transamidinase)	creatine biosynthetic process; glycine amidinotransferase activity; mitochondrial inner membrane; mitochondrial intermembrane space	GO:0006601; GO:0015068; GO:0005743; GO:0005758
Q9H227	GBA3_HUMAN	Cytosolic beta-glucosidase (EC 3.2.1.21) (Cytosolic beta-glucosidase-like protein 1)	beta-galactosidase activity; beta-glucosidase activity; cation binding; cytosol; glycoside catabolic process; glycosylceramidase activity; glycosylceramide catabolic process	GO:0004565; GO:0008422; GO:0043169; GO:0005829; GO:0016139; GO:0017042; GO:0046477
P28676	GRAN_HUMAN	Grancalcin	calcium ion binding; cellular membrane fusion; cytoplasm; plasma membrane; protein homodimerization activity	GO:0005509; GO:0006944; GO:0005737; GO:0005886; GO:0042803
P68871	HBB_HUMAN	Hemoglobin subunit beta (Beta-globin) (Hemoglobin beta chain) [Cleaved into: LVV-hemorphin-7]	blood coagulation; haptoglobin-hemoglobin complex; heme binding; hemoglobin binding; hemoglobin complex; hydrogen peroxide catabolic process; nitric oxide transport; oxygen binding; oxygen transporter activity; positive regulation of cell death; positive regulation of nitric oxide biosynthetic process; protein heterooligomerization; regulation of blood pressure; regulation of blood vessel size	GO:0007596; GO:0031838; GO:0020037; GO:0030492; GO:0005833; GO:0042744; GO:0030185; GO:0019825; GO:0005344; GO:0010942; GO:0045429; GO:0051291; GO:0008217; GO:0050880
Q99714	HCD2_HUMAN	3-hydroxyacyl-CoA dehydrogenase type-2 (EC 1.1.1.35) (17-beta-hydroxysteroid dehydrogenase 10) (17-beta-HSD 10) (3-hydroxy-2-methylbutyryl-CoA dehydrogenase) (EC 1.1.1.178) (3-hydroxyacyl-CoA dehydrogenase type II) (Endoplasmic reticulum-associated amyloid beta-peptide-binding protein) (Mitochondrial ribonuclease P protein 2) (Mitochondrial RNase P protein 2) (Short-chain type dehydrogenase/reduc…	3-hydroxy-2-methylbutyryl-CoA dehydrogenase activity; 3-hydroxyacyl-CoA dehydrogenase activity; branched chain family amino acid catabolic process; cholate 7-alpha-dehydrogenase activity; lipid metabolic process; mitochondrial matrix; plasma membrane; tRNA processing	GO:0047015; GO:0003857; GO:0009083; GO:0008709; GO:0006629; GO:0005759; GO:0005886; GO:0008033
P09601	HMOX1_HUMAN	Heme oxygenase 1 (HO-1) (EC 1.14.99.3)	angiogenesis; anti-apoptosis; cell death; cellular iron ion homeostasis; cellular response to hypoxia; endoplasmic reticulum membrane; endothelial cell proliferation; enzyme binding; erythrocyte homeostasis; excretion; extracellular space; heme binding; heme catabolic process; heme oxidation; heme oxygenase (decyclizing) activity; intracellular protein kinase cascade; low-density lipoprotein part…	GO:0001525; GO:0006916; GO:0008219; GO:0006879; GO:0071456; GO:0005789; GO:0001935; GO:0019899; GO:0034101; GO:0007588; GO:0005615; GO:0020037; GO:0042167; GO:0006788; GO:0004392; GO:0007243; GO:0034383; GO:0005792; GO:0002686; GO:0048662; GO:0043123; GO:0045080; GO:0048661; GO:0045909; GO:0042803; GO:0051260; GO:0043619; GO:0042542; GO:0035094; GO:0004871; GO:0014806; GO:0055085; GO:0002246
P50135	HNMT_HUMAN	Histamine N-methyltransferase (HMT) (EC 2.1.1.8)	cytoplasm; histamine N-methyltransferase activity; methyltransferase activity; respiratory gaseous exchange	GO:0005737; GO:0046539; GO:0008168; GO:0007585
P00492	HPRT_HUMAN	Hypoxanthine-guanine phosphoribosyltransferase (HGPRT) (HGPRTase) (EC 2.4.2.8)	GMP catabolic process; GMP salvage; IMP salvage; adenine salvage; central nervous system neuron development; cerebral cortex neuron differentiation; cytolysis; cytosol; dendrite morphogenesis; grooming behavior; guanine phosphoribosyltransferase activity; guanine salvage; hypoxanthine phosphoribosyltransferase activity; hypoxanthine salvage; lymphocyte proliferation; magnesium ion binding; nucleo…	GO:0046038; GO:0032263; GO:0032264; GO:0006168; GO:0021954; GO:0021895; GO:0019835; GO:0005829; GO:0048813; GO:0007625; GO:0052657; GO:0006178; GO:0004422; GO:0043103; GO:0046651; GO:0000287; GO:0000166; GO:0045964; GO:0042803; GO:0051289; GO:0006166; GO:0001975; GO:0021756
P01563	IFNA2_HUMAN	Interferon alpha-2 (IFN-alpha-2) (Interferon alpha-A) (LeIF A)	blood coagulation; cell-cell signaling; cytokine activity; extracellular space; induction of apoptosis; inflammatory response; interferon-alpha/beta receptor binding; negative regulation of T cell differentiation; negative regulation of T-helper 2 cell cytokine production; negative regulation of interleukin-13 secretion; negative regulation of interleukin-5 secretion; negative regulation of trans…	GO:0007596; GO:0007267; GO:0005125; GO:0005615; GO:0006917; GO:0006954; GO:0005132; GO:0045581; GO:2000552; GO:2000666; GO:2000663; GO:0045892; GO:0060338; GO:0009615; GO:0060337
P01579	IFNG_HUMAN	Interferon gamma (IFN-gamma) (Immune interferon)	cell cycle arrest; cytokine activity; extracellular space; interferon-gamma receptor binding; interferon-gamma-mediated signaling pathway; negative regulation of interleukin-17 production; negative regulation of mesenchymal to epithelial transition involved in metanephros morphogenesis; negative regulation of metanephric nephron tubule epithelial cell differentiation; negative regulation of smoot…	GO:0007050; GO:0005125; GO:0005615; GO:0005133; GO:0060333; GO:0032700; GO:0003340; GO:0072308; GO:0048662; GO:0000122; GO:0060559; GO:0060550; GO:0060552; GO:0032735; GO:0032747; GO:0051712; GO:0051044; GO:0002053; GO:0045429; GO:0045672; GO:0033141; GO:0034393; GO:2000309; GO:0042511; GO:0060557; GO:0000060; GO:0050796; GO:0060334; GO:0009615
P35225	IL13_HUMAN	Interleukin-13 (IL-13)	cell-cell signaling; cellular component movement; cytokine activity; extracellular space; immune response; inflammatory response; signal transduction; soluble fraction	GO:0007267; GO:0006928; GO:0005125; GO:0005615; GO:0006955; GO:0006954; GO:0007165; GO:0005625
Q9GZX6	IL22_HUMAN	Interleukin-22 (IL-22) (Cytokine Zcyto18) (IL-10-related T-cell-derived-inducible factor) (IL-TIF)	acute-phase response; cell-cell signaling; cytokine activity; extracellular space; interleukin-22 receptor binding	GO:0006953; GO:0007267; GO:0005125; GO:0005615; GO:0045518
P05112	IL4_HUMAN	Interleukin-4 (IL-4) (B-cell stimulatory factor 1) (BSF-1) (Binetrakin) (Lymphocyte stimulatory factor 1) (Pitrakinra)	B cell differentiation; T-helper 2 cell cytokine production; cellular defense response; chemotaxis; cholesterol metabolic process; connective tissue growth factor biosynthetic process; cytokine activity; dendritic cell differentiation; extracellular space; growth factor activity; interleukin-4 receptor binding; negative regulation of apoptotic process; negative regulation of osteoclast differenti…	GO:0030183; GO:0035745; GO:0006968; GO:0006935; GO:0008203; GO:0045189; GO:0005125; GO:0097028; GO:0005615; GO:0008083; GO:0005136; GO:0043066; GO:0045671; GO:0045892; GO:0030890; GO:0045348; GO:0045582; GO:0032736; GO:0048295; GO:0048304; GO:0045944
P05231	IL6_HUMAN	Interleukin-6 (IL-6) (B-cell stimulatory factor 2) (BSF-2) (CTL differentiation factor) (CDF) (Hybridoma growth factor) (Interferon beta-2) (IFN-beta-2)	acute-phase response; cellular response to hydrogen peroxide; cytokine activity; defense response to Gram-negative bacterium; defense response to Gram-positive bacterium; defense response to virus; endocrine pancreas development; extracellular space; glucagon secretion; growth factor activity; hepatic immune response; humoral immune response; interleukin-6 receptor binding; interleukin-6 receptor…	GO:0006953; GO:0070301; GO:0005125; GO:0050829; GO:0050830; GO:0051607; GO:0031018; GO:0005615; GO:0070091; GO:0008083; GO:0002384; GO:0006959; GO:0005138; GO:0005896; GO:0070102; GO:0002548; GO:0043066; GO:0008285; GO:0045079; GO:0032966; GO:0045599; GO:0010888; GO:0031175; GO:0001781; GO:0002446; GO:0030168; GO:0050871; GO:2000366; GO:0042102; GO:0002675; GO:0045768; GO:0032722; GO:0051024; GO:…
P00995	ISK1_HUMAN	Pancreatic secretory trypsin inhibitor (Serine protease inhibitor Kazal-type 1) (Tumor-associated trypsin inhibitor) (TATI)	extracellular region; protein binding; serine-type endopeptidase inhibitor activity	GO:0005576; GO:0005515; GO:0004867
P00568	KAD1_HUMAN	Adenylate kinase isoenzyme 1 (AK 1) (EC 2.7.4.3) (ATP-AMP transphosphorylase 1) (Myokinase)	ATP binding; ATP metabolic process; adenylate kinase activity; cytosol; nucleobase-containing small molecule interconversion	GO:0005524; GO:0046034; GO:0004017; GO:0005829; GO:0015949
P00709	LALBA_HUMAN	Alpha-lactalbumin (Lactose synthase B protein) (Lysozyme-like protein 7)	calcium ion binding; cell-cell signaling; defense response to bacterium; extracellular space; induction of apoptosis; lactose biosynthetic process; lactose synthase activity; signal transduction	GO:0005509; GO:0007267; GO:0042742; GO:0005615; GO:0006917; GO:0005989; GO:0004461; GO:0007165
Q04760	LGUL_HUMAN	Lactoylglutathione lyase (EC 4.4.1.5) (Aldoketomutase) (Glyoxalase I) (Glx I) (Ketone-aldehyde mutase) (Methylglyoxalase) (S-D-lactoylglutathione methylglyoxal lyase)	anti-apoptosis; carbohydrate metabolic process; cytoplasm; lactoylglutathione lyase activity; metal ion binding	GO:0006916; GO:0005975; GO:0005737; GO:0004462; GO:0046872
Q05315	LPPL_HUMAN	Eosinophil lysophospholipase (EC 3.1.1.5) (Charcot-Leyden crystal protein) (CLC) (Galectin-10) (Gal-10) (Lysolecithin acylhydrolase)	carboxylesterase activity; lipid catabolic process; lysophospholipase activity; multicellular organismal development; sugar binding	GO:0004091; GO:0016042; GO:0004622; GO:0007275; GO:0005529
P61626	LYSC_HUMAN	Lysozyme C (EC 3.2.1.17) (1,4-beta-N-acetylmuramidase C)	cell wall macromolecule catabolic process; cytolysis; defense response to bacterium; extracellular space; inflammatory response; lysozyme activity	GO:0016998; GO:0019835; GO:0042742; GO:0005615; GO:0006954; GO:0003796
Q13126	MTAP_HUMAN	S-methyl-5'-thioadenosine phosphorylase (EC 2.4.2.28) (5'-methylthioadenosine phosphorylase) (MTA phosphorylase) (MTAPase)	L-methionine salvage from methylthioadenosine; S-methyl-5-thioadenosine phosphorylase activity; cytosol; nucleoside metabolic process; phosphorylase activity; polyamine metabolic process	GO:0019509; GO:0017061; GO:0005829; GO:0009116; GO:0004645; GO:0006595
P55769	NH2L1_HUMAN	NHP2-like protein 1 (High mobility group-like nuclear protein 2 homolog 1) (OTK27) (SNU13 homolog) (hSNU13) (U4/U6.U5 tri-snRNP 15.5 kDa protein)	RNA binding; box C/D snoRNP complex; nuclear mRNA splicing, via spliceosome; nucleoplasm; protein binding; ribosome biogenesis; spliceosomal complex	GO:0003723; GO:0031428; GO:0000398; GO:0005654; GO:0005515; GO:0042254; GO:0005681
P15559	NQO1_HUMAN	NAD(P)H dehydrogenase [quinone] 1 (EC 1.6.5.2) (Azoreductase) (DT-diaphorase) (DTD) (Menadione reductase) (NAD(P)H:quinone oxidoreductase 1) (Phylloquinone reductase) (Quinone reductase 1) (QR1)	NAD(P)H dehydrogenase (quinone) activity; coenzyme binding; cytochrome-b5 reductase activity; cytosol; electron carrier activity; nitric oxide biosynthetic process; protein binding; regulation of cellular amino acid metabolic process; response to toxin; synaptic transmission, cholinergic; xenobiotic metabolic process	GO:0003955; GO:0050662; GO:0004128; GO:0005829; GO:0009055; GO:0006809; GO:0005515; GO:0006521; GO:0009636; GO:0007271; GO:0006805
P16083	NQO2_HUMAN	Ribosyldihydronicotinamide dehydrogenase [quinone] (EC 1.10.99.2) (NRH dehydrogenase [quinone] 2) (NRH:quinone oxidoreductase 2) (Quinone reductase 2) (QR2)	NADPH dehydrogenase (quinone) activity; coenzyme binding; cytoplasm; dihydronicotinamide riboside quinone reductase activity; electron carrier activity; metal ion binding; nucleus	GO:0008753; GO:0050662; GO:0005737; GO:0001512; GO:0009055; GO:0046872; GO:0005634
P12694	ODBA_HUMAN	2-oxoisovalerate dehydrogenase subunit alpha, mitochondrial (EC 1.2.4.4) (Branched-chain alpha-keto acid dehydrogenase E1 component alpha chain) (BCKDE1A) (BCKDH E1-alpha)	3-methyl-2-oxobutanoate dehydrogenase (2-methylpropanoyl-transferring) activity; alpha-ketoacid dehydrogenase activity; branched chain family amino acid catabolic process; carboxy-lyase activity; metal ion binding; mitochondrial alpha-ketoglutarate dehydrogenase complex; protein binding	GO:0003863; GO:0003826; GO:0009083; GO:0016831; GO:0046872; GO:0005947; GO:0005515
Q99497	PARK7_HUMAN	Protein DJ-1 (EC 3.4.-.-) (Oncogene DJ1) (Parkinson disease protein 7)	autophagy; cell death; cellular response to hydrogen peroxide; inflammatory response; mRNA binding; mitochondrion; mitochondrion organization; negative regulation of cell death; negative regulation of protein binding; neuroprotection; nucleus; peptidase activity; peroxidase activity; protein homodimerization activity; protein stabilization; proteolysis; regulation of androgen receptor signaling p…	GO:0006914; GO:0008219; GO:0070301; GO:0006954; GO:0003729; GO:0005739; GO:0007005; GO:0060548; GO:0032091; GO:0043526; GO:0005634; GO:0008233; GO:0004601; GO:0042803; GO:0050821; GO:0006508; GO:0060765; GO:0050727; GO:0007338
P30086	PEBP1_HUMAN	Phosphatidylethanolamine-binding protein 1 (PEBP-1) (HCNPpp) (Neuropolypeptide h3) (Prostatic-binding protein) (Raf kinase inhibitor protein) (RKIP) [Cleaved into: Hippocampal cholinergic neurostimulating peptide (HCNP)]	ATP binding; phosphatidylethanolamine binding; serine-type endopeptidase inhibitor activity	GO:0005524; GO:0008429; GO:0004867
P11086	PNMT_HUMAN	Phenylethanolamine N-methyltransferase (PNMTase) (EC 2.1.1.28) (Noradrenaline N-methyltransferase)	catecholamine biosynthetic process; cytosol; hormone biosynthetic process; phenylethanolamine N-methyltransferase activity	GO:0042423; GO:0005829; GO:0042446; GO:0004603
P36873	PP1G_HUMAN	Serine/threonine-protein phosphatase PP1-gamma catalytic subunit (PP-1G) (EC 3.1.3.16) (Protein phosphatase 1C catalytic subunit)	MLL5-L complex; PTW/PP1 phosphatase complex; cell division; cleavage furrow; condensed chromosome kinetochore; cytosol; glycogen metabolic process; metal ion binding; midbody; mitotic prometaphase; nuclear speck; nucleolus; protein binding; protein kinase binding; protein serine/threonine phosphatase activity; triglyceride catabolic process	GO:0070688; GO:0072357; GO:0051301; GO:0032154; GO:0000777; GO:0005829; GO:0005977; GO:0046872; GO:0030496; GO:0000236; GO:0016607; GO:0005730; GO:0005515; GO:0019901; GO:0004722; GO:0019433
P67775	PP2AA_HUMAN	Serine/threonine-protein phosphatase 2A catalytic subunit alpha isoform (PP2A-alpha) (EC 3.1.3.16) (Replication protein C) (RP-C)	RNA splicing; ceramide metabolic process; chromosome, centromeric region; cytosol; inactivation of MAPK activity; induction of apoptosis; mRNA metabolic process; meiosis; metal ion binding; mitochondrion; negative regulation of cell growth; negative regulation of epithelial to mesenchymal transition; negative regulation of tyrosine phosphorylation of Stat3 protein; nucleus; phosphoprotein phospha…	GO:0008380; GO:0006672; GO:0000775; GO:0005829; GO:0000188; GO:0006917; GO:0016071; GO:0007126; GO:0046872; GO:0005739; GO:0030308; GO:0010719; GO:0042518; GO:0005634; GO:0004721; GO:0071902; GO:0006470; GO:0000159; GO:0006275; GO:0030111; GO:0030155; GO:0006355; GO:0010033; GO:0019932; GO:0005625; GO:0000922
P13686	PPA5_HUMAN	Tartrate-resistant acid phosphatase type 5 (TR-AP) (EC 3.1.3.2) (Tartrate-resistant acid ATPase) (TrATPase) (Type 5 acid phosphatase)	acid phosphatase activity; cytosol; ferric iron binding; ferrous iron binding; integral to membrane; lysosome; water-soluble vitamin metabolic process	GO:0003993; GO:0005829; GO:0008199; GO:0008198; GO:0016021; GO:0005764; GO:0006767
P15309	PPAP_HUMAN	Prostatic acid phosphatase (EC 3.1.3.2) (5'-nucleotidase) (5'-NT) (EC 3.1.3.5) (Ecto-5'-nucleotidase) (Thiamine monophosphatase) (TMPase) [Cleaved into: PAPf39]	5'-nucleotidase activity; acid phosphatase activity; extracellular region; lysosomal membrane; plasma membrane	GO:0008253; GO:0003993; GO:0005576; GO:0005765; GO:0005886
Q02127	PYRD_HUMAN	Dihydroorotate dehydrogenase (quinone), mitochondrial (DHOdehase) (EC 1.3.5.2) (Dihydroorotate oxidase)	'de novo' pyrimidine base biosynthetic process; UMP biosynthetic process; dihydroorotate oxidase activity; integral to membrane; mitochondrial inner membrane; pyrimidine nucleoside biosynthetic process	GO:0006207; GO:0006222; GO:0004158; GO:0016021; GO:0005743; GO:0046134
P51149	RAB7A_HUMAN	Ras-related protein Rab-7a	GDP binding; GTP binding; GTPase activity; Golgi apparatus; endocytosis; endosome to lysosome transport; epidermal growth factor catabolic process; late endosome; lysosome; melanosome; phagocytic vesicle; protein binding; protein transport; small GTPase mediated signal transduction	GO:0019003; GO:0005525; GO:0003924; GO:0005794; GO:0006897; GO:0008333; GO:0007174; GO:0005770; GO:0005764; GO:0042470; GO:0045335; GO:0005515; GO:0015031; GO:0007264
P63000	RAC1_HUMAN	Ras-related C3 botulinum toxin substrate 1 (Cell migration-inducing gene 5 protein) (Ras-like protein TC25) (p21-Rac1)	GTP binding; GTPase activity; T cell costimulation; actin filament polymerization; apoptotic process; axon guidance; cell motility; cell-matrix adhesion; cytosol; induction of apoptosis by extracellular signals; inflammatory response; lamellipodium assembly; localization within membrane; melanosome; negative regulation of interleukin-23 production; negative regulation of receptor-mediated endocyt…	GO:0005525; GO:0003924; GO:0031295; GO:0030041; GO:0006915; GO:0007411; GO:0048870; GO:0007160; GO:0005829; GO:0008624; GO:0006954; GO:0030032; GO:0051668; GO:0042470; GO:0032707; GO:0048261; GO:0048011; GO:0005886; GO:0030168; GO:0035025; GO:0010592; GO:0030334; GO:0050690; GO:0010310; GO:0060263; GO:0031529; GO:0007264; GO:0031996; GO:0016032
P43487	RANG_HUMAN	Ran-specific GTPase-activating protein (Ran-binding protein 1) (RanBP1)	GDP-dissociation inhibitor activity; GTPase activator activity; Ran GTPase binding; intracellular transport; nuclear envelope; signal transduction; viral reproduction	GO:0005092; GO:0005096; GO:0008536; GO:0046907; GO:0005635; GO:0007165; GO:0016032
P62826	RAN_HUMAN	GTP-binding nuclear protein Ran (Androgen receptor-associated protein 24) (GTPase Ran) (Ras-like protein TC4) (Ras-related nuclear protein)	DNA metabolic process; GTP binding; GTPase activity; RNA export from nucleus; androgen receptor binding; androgen receptor signaling pathway; cell division; chromatin binding; cytosol; melanosome; mitosis; mitotic spindle organization; nuclear pore; nucleoplasm; positive regulation of transcription, DNA-dependent; protein export from nucleus; small GTPase mediated signal transduction; transcripti…	GO:0006259; GO:0005525; GO:0003924; GO:0006405; GO:0050681; GO:0030521; GO:0051301; GO:0003682; GO:0005829; GO:0042470; GO:0007067; GO:0007052; GO:0005643; GO:0005654; GO:0045893; GO:0006611; GO:0007264; GO:0003713; GO:0046796; GO:0019058
P01112	RASH_HUMAN	GTPase HRas (H-Ras-1) (Ha-Ras) (Transforming protein p21) (c-H-ras) (p21ras) [Cleaved into: GTPase HRas, N-terminally processed]	GTP binding; Golgi membrane; Ral guanyl-nucleotide exchange factor activity; Ras protein signal transduction; activation of MAPKK activity; axon guidance; blood coagulation; cell cycle arrest; cellular senescence; cytosol; epidermal growth factor receptor signaling pathway; insulin receptor signaling pathway; leukocyte migration; mitotic cell cycle G1/S transition checkpoint; negative regulation …	GO:0005525; GO:0000139; GO:0008321; GO:0007265; GO:0000186; GO:0007411; GO:0007596; GO:0007050; GO:0090398; GO:0005829; GO:0007173; GO:0008286; GO:0050900; GO:0031575; GO:0008285; GO:0048011; GO:0005634; GO:0009887; GO:0048471; GO:0005886; GO:0045740; GO:0050679; GO:0008022; GO:0007268
P13489	RINI_HUMAN	Ribonuclease inhibitor (Placental ribonuclease inhibitor) (Placental RNase inhibitor) (Ribonuclease/angiogenin inhibitor 1) (RAI)	angiogenin-PRI complex; cytoplasm; mRNA catabolic process; protein binding; regulation of angiogenesis; ribonuclease inhibitor activity	GO:0032311; GO:0005737; GO:0006402; GO:0005515; GO:0045765; GO:0008428
P10153	RNAS2_HUMAN	Non-secretory ribonuclease (EC 3.1.27.5) (Eosinophil-derived neurotoxin) (RNase UpI-2) (Ribonuclease 2) (RNase 2) (Ribonuclease US)	RNA catabolic process; chemotaxis; extracellular region; lysosome; nucleic acid binding; pancreatic ribonuclease activity	GO:0006401; GO:0006935; GO:0005576; GO:0005764; GO:0003676; GO:0004522
P06703	S10A6_HUMAN	Protein S100-A6 (Calcyclin) (Growth factor-inducible protein 2A9) (MLN 4) (Prolactin receptor-associated protein) (PRA) (S100 calcium-binding protein A6)	S100 beta binding; axonogenesis; calcium ion binding; calcium-dependent protein binding; cytosol; extrinsic to internal side of plasma membrane; nuclear envelope; perinuclear region of cytoplasm; positive regulation of fibroblast proliferation; protein homodimerization activity; ruffle; signal transduction; tropomyosin binding	GO:0048154; GO:0007409; GO:0005509; GO:0048306; GO:0005829; GO:0031234; GO:0005635; GO:0048471; GO:0048146; GO:0042803; GO:0001726; GO:0007165; GO:0005523
P02743	SAMP_HUMAN	Serum amyloid P-component (SAP) (9.5S alpha-1-glycoprotein) [Cleaved into: Serum amyloid P-component(1-203)]	acute-phase response; chaperone-mediated protein complex assembly; extracellular space; metal ion binding; protein folding; sugar binding; unfolded protein binding	GO:0006953; GO:0051131; GO:0005615; GO:0046872; GO:0006457; GO:0005529; GO:0051082
P17900	SAP3_HUMAN	Ganglioside GM2 activator (Cerebroside sulfate activator protein) (GM2-AP) (Shingolipid activator protein 3) (SAP-3) [Cleaved into: Ganglioside GM2 activator isoform short]	lysosome; nucleolus; sphingolipid activator protein activity	GO:0005764; GO:0005730; GO:0030290
O60880	SH21A_HUMAN	SH2 domain-containing protein 1A (Duncan disease SH2-protein) (Signaling lymphocytic activation molecule-associated protein) (SLAM-associated protein) (T-cell signal transduction molecule SAP)	SH3/SH2 adaptor activity; cell-cell signaling; cellular defense response; cytoplasm	GO:0005070; GO:0007267; GO:0006968; GO:0005737
P63208	SKP1_HUMAN	S-phase kinase-associated protein 1 (Cyclin-A/CDK2-associated protein p19) (Organ of Corti protein 2) (OCP-2) (Organ of Corti protein II) (OCP-II) (RNA polymerase II elongation factor-like protein) (SIII) (Transcription elongation factor B) (p19A) (p19skp1)	G1/S transition of mitotic cell cycle; S phase of mitotic cell cycle; SCF ubiquitin ligase complex; SCF-dependent proteasomal ubiquitin-dependent protein catabolic process; anaphase-promoting complex-dependent proteasomal ubiquitin-dependent protein catabolic process; cytosol; histone H2A monoubiquitination; nucleoplasm; positive regulation of ubiquitin-protein ligase activity involved in mitotic…	GO:0000082; GO:0000084; GO:0019005; GO:0031146; GO:0031145; GO:0005829; GO:0035518; GO:0005654; GO:0051437; GO:0005515; GO:0004842; GO:0016032
P00441	SODC_HUMAN	Superoxide dismutase [Cu-Zn] (EC 1.15.1.1) (Superoxide dismutase 1) (hSod1)	DNA fragmentation involved in apoptotic nuclear change; activation of MAPK activity; auditory receptor cell stereocilium organization; cell aging; cellular iron ion homeostasis; chaperone binding; copper ion binding; cytoplasmic vesicle; cytosol; dendrite cytoplasm; double-strand break repair; embryo implantation; extracellular matrix; extracellular space; glutathione metabolic process; heart con…	GO:0006309; GO:0000187; GO:0060088; GO:0007569; GO:0006879; GO:0051087; GO:0005507; GO:0031410; GO:0005829; GO:0032839; GO:0006302; GO:0007566; GO:0031012; GO:0005615; GO:0006749; GO:0060047; GO:0050665; GO:0007626; GO:0005759; GO:0046716; GO:0002262; GO:0045541; GO:0043524; GO:0060052; GO:0043025; GO:0005634; GO:0001541; GO:0032287; GO:0005777; GO:0001890; GO:0030168; GO:0002576; GO:0043065; GO:…
P01241	SOMA_HUMAN	Somatotropin (Growth hormone) (GH) (GH-N) (Growth hormone 1) (Pituitary growth hormone)	JAK-STAT cascade; bone maturation; extracellular space; glucose transport; growth factor activity; growth hormone receptor binding; growth hormone receptor signaling pathway; hormone activity; metal ion binding; positive regulation of MAP kinase activity; positive regulation of activation of JAK2 kinase activity; positive regulation of insulin-like growth factor receptor signaling pathway; positi…	GO:0007259; GO:0070977; GO:0005615; GO:0015758; GO:0008083; GO:0005131; GO:0060396; GO:0005179; GO:0046872; GO:0043406; GO:0010535; GO:0043568; GO:0040018; GO:0014068; GO:0042517; GO:0042523; GO:0005148; GO:0032355
P50225	ST1A1_HUMAN	Sulfotransferase 1A1 (ST1A1) (EC 2.8.2.1) (Aryl sulfotransferase 1) (HAST1/HAST2) (Phenol sulfotransferase 1) (Phenol-sulfating phenol sulfotransferase 1) (P-PST 1) (ST1A3) (Thermostable phenol sulfotransferase) (Ts-PST)	3'-phosphoadenosine 5'-phosphosulfate metabolic process; aryl sulfotransferase activity; catecholamine metabolic process; cytosol; flavonoid metabolic process; flavonol 3-sulfotransferase activity; steroid metabolic process; sulfation; xenobiotic metabolic process	GO:0050427; GO:0004062; GO:0006584; GO:0005829; GO:0009812; GO:0047894; GO:0008202; GO:0051923; GO:0006805
O00204	ST2B1_HUMAN	Sulfotransferase family cytosolic 2B member 1 (ST2B1) (Sulfotransferase 2B1) (EC 2.8.2.2) (Alcohol sulfotransferase) (Hydroxysteroid sulfotransferase 2)	3'-phosphoadenosine 5'-phosphosulfate metabolic process; alcohol sulfotransferase activity; cytosol; protein binding; steroid metabolic process; steroid sulfotransferase activity; xenobiotic metabolic process	GO:0050427; GO:0004027; GO:0005829; GO:0005515; GO:0008202; GO:0050294; GO:0006805
Q8NBK3	SUMF1_HUMAN	Sulfatase-modifying factor 1 (EC 1.8.99.-) (C-alpha-formylglycine-generating enzyme 1)	endoplasmic reticulum lumen; metal ion binding; oxidoreductase activity	GO:0005788; GO:0046872; GO:0016491
P61956	SUMO2_HUMAN	Small ubiquitin-related modifier 2 (SUMO-2) (HSMT3) (SMT3 homolog 2) (SUMO-3) (Sentrin-2) (Ubiquitin-like protein SMT3A) (Smt3A)	nucleus; positive regulation of proteasomal ubiquitin-dependent protein catabolic process; protein sumoylation; ubiquitin protein ligase binding	GO:0005634; GO:0032436; GO:0016925; GO:0031625
Q15750	TAB1_HUMAN	TGF-beta-activated kinase 1 and MAP3K7-binding protein 1 (Mitogen-activated protein kinase kinase kinase 7-interacting protein 1) (TGF-beta-activated kinase 1-binding protein 1) (TAK1-binding protein 1)	I-kappaB kinase/NF-kappaB cascade; JNK cascade; MyD88-dependent toll-like receptor signaling pathway; MyD88-independent toll-like receptor signaling pathway; Toll signaling pathway; activation of MAPK activity; activation of MAPKKK activity; catalytic activity; cytosol; endosome membrane; innate immune response; kinase activity; nucleotide-binding oligomerization domain containing signaling pathw…	GO:0007249; GO:0007254; GO:0002755; GO:0002756; GO:0008063; GO:0000187; GO:0000185; GO:0003824; GO:0005829; GO:0010008; GO:0045087; GO:0016301; GO:0070423; GO:0051092; GO:0005515; GO:0051403; GO:0034130; GO:0034134; GO:0034138; GO:0034142
P05452	TETN_HUMAN	Tetranectin (TN) (C-type lectin domain family 3 member B) (Plasminogen kringle 4-binding protein)	extracellular space; skeletal system development; sugar binding	GO:0005615; GO:0001501; GO:0005529
P60174	TPIS_HUMAN	Triosephosphate isomerase (TIM) (EC 5.3.1.1) (Triose-phosphate isomerase)	cytosol; gluconeogenesis; glycolysis; pentose-phosphate shunt; triose-phosphate isomerase activity	GO:0005829; GO:0006094; GO:0006096; GO:0006098; GO:0004807
P02766	TTHY_HUMAN	Transthyretin (ATTR) (Prealbumin) (TBPA)	cytoplasm; hormone activity; transport	GO:0005737; GO:0005179; GO:0006810
O00294	TULP1_HUMAN	Tubby-related protein 1 (Tubby-like protein 1)	actin filament binding; cell junction; cytoplasm; dendrite development; extracellular region; eye photoreceptor cell development; phagocytosis; phosphatidylinositol-4,5-bisphosphate binding; photoreceptor cell maintenance; photoreceptor inner segment; photoreceptor outer segment; plasma membrane; positive regulation of phagocytosis; synapse	GO:0051015; GO:0030054; GO:0005737; GO:0016358; GO:0005576; GO:0042462; GO:0006909; GO:0005546; GO:0045494; GO:0001917; GO:0001750; GO:0005886; GO:0050766; GO:0045202
Q15819	UB2V2_HUMAN	Ubiquitin-conjugating enzyme E2 variant 2 (DDVit 1) (Enterocyte differentiation-associated factor 1) (EDAF-1) (Enterocyte differentiation-promoting factor 1) (EDPF-1) (MMS2 homolog) (Vitamin D3-inducible protein)	DNA double-strand break processing; UBC13-MMS2 complex; acid-amino acid ligase activity; cell proliferation; cytoplasm; nucleus; protein binding; protein polyubiquitination; regulation of DNA repair	GO:0000729; GO:0031372; GO:0016881; GO:0008283; GO:0005737; GO:0005634; GO:0005515; GO:0000209; GO:0006282

## Sheet: Proteins and Conformers
UniProt_code	Number of Conformers detected in PCDB	CATH files associated for each protein (conformers)
P62158	54	1g4yR01_2f3yA01_2f3zA01_1cllA01_1mxeA01_1up5B01_1cdlA01_2be6B01_4clnA01_3clnA01_1l7zA01_1qiwA01_1qx5K01_2bkhB01_1qivA01_1k90D01_1k93D01_1sk6D01_1pk0D01_1x02A01_1cffA01_1ckkA01_1muxA01_1nwdA01_1cdlB01_1oojA01_1ctrA01_1xfzT01_2bbmA01_1f70A00_1j7oA00_1prwA01_1iq5A01_1cdmA01_2be6A01_1iwqA01_1k90E01_1s26F01_1xfzO01_1xfyO01_1xfuO01_1xfvO01_1xfwO01_1lvcD01_1yr5A00_1cm1A00_1cm4A00_1linA00_1xa5A00_1qx5J00…
P62826	6	1i2mA00_1a2kE00_1wa5A00_1k5dA00_1ibrA00_1k5gA00_
P02655	2	1i5jA00_1o8tA00_
P55210	4	1kmcA00_1gqfA00_1shjA00_1k86A00_
P01040	7	1cyuA00_1cyvA00_1gd3A00_1nb5I00_1nb3I00_1dvcA00_1dvdA00_
P05230	5	1rg8A00_1jqzA00_1z2vA00_1z4sB00_1ry7A00_
P09919	4	1cd9C00_1pgrA00_1gncA00_2d9qA00_
Q99828	3	1dguA00_1dgvA00_1xo5B00_
P42771	3	1a5eA00_1dc2A00_2a5eA00_
P00441	24	1mfmA00_1ba9A00_1kmgA00_1rk7A00_2c9vA00_2v0aA00_2c9uA00_1pu0A00_1hl5E00_1hl4A00_1spdA00_1n18A00_1sosA00_1l3nA00_2af2A00_1oztM00_1oezW00_2gbuA00_2gbvA00_2vr6A00_2vr7A00_3cqpB00_2yqvA00_2yqwC00_
P01241	6	1a22A00_1hwhA00_1bp3A00_1huwA00_1hwgA00_3hhrA00_
P01112	44	1ctqA00_5p21A00_2rgeA00_121pA00_1qraA00_1gnrA00_6q21A00_4q21A00_1iozA00_1p2tA00_1p2uA00_1q21A00_1nvvR00_1p2vA00_1p2sA00_1gnqA00_1wq1R00_1gnpA00_1nvwQ00_1xd2B00_1bkdR00_1k8rA00_1aa9A00_1crpA00_1crqA00_1crrA00_1lf0A00_1lf5A00_1nvuQ00_1nvxQ00_1nvvQ00_1xd2A00_1jahA00_1plkA00_2ce2X00_2evwX00_2cl6X00_2cl7X00_2clcX00_2cl0X00_2rggA00_2rgaA00_2rgdA00_721pA00_
P15121	69	1adsA00_1el3A00_2acqA00_2acrA00_2acsA00_1t40A00_2ineA00_2f2kA00_2inzA00_2iq0A00_2iqdA00_1ieiA00_1ef3A00_1az1A00_2isfA00_2ipwA00_1az2A00_1us0A00_3bcjA00_2j8tA00_2qxwA00_2pf8A00_2pfhA00_2pevA00_1pwmA00_1z8aA00_1z3nA00_1t41A00_1pwlA00_2fzdA00_1x98A00_1x96A00_1x97A00_1z89A00_2ikgA00_2pdgA00_2fz8A00_2fzbA00_2ikiA00_2ikhA00_2ikjA00_2nvdA00_2hvnA00_2duxA00_2duzA00_2fz9A00_2hv5A00_2dv0A00_2hvoA00_2nvcA00…
Q99714	2	2o23A00_1so8A00_
P06703	3	1k96A00_1k9kA00_1k9pA00_
P00492	3	1z7gA00_1bzyA00_1hmpB00_
P43235	2	1by8A00_7pckD00_
P67775	5	2ie4C00_3c5wC00_2nppC00_2nymC00_2nylC00_
P51671	2	1eotA00_2eotA00_
P05112	14	1bbnA00_1bcnA00_1itiA00_2b8uA00_1rcbA00_1iarA00_2intA00_1hikA00_3bplA00_3bpnA00_1itlA00_1itmA00_1cylA00_2cykA00_
P63208	6	1fs1B00_2e31B00_1fs2B00_2e32B00_2astA00_2assA00_
P16442	44	1lziA00_1zi5A00_1zhjA00_1zi1A00_2a8wA00_1zjoA00_1zi3A00_1r81A00_1r7yA00_1lz0A00_1zi4A00_1r7tA00_1r7vA00_1lzjA00_1zizA00_2ritA00_1r82A00_2riyA00_1r7uA00_1lz7A00_1r80A00_1zjpA00_1zj0A00_1zj1A00_1zj2A00_1zj3A00_2a8uA00_2rj9A00_2rixA00_2rj8A00_1r7xA00_1wt1A00_1xz6A00_2o1hA00_2o1gA00_2pgvA00_2pgyA00_2rizA00_2rj0A00_2rj4A00_2rj1A00_2rj6A00_2rj5A00_2rj7A00_
P02766	68	1f41A00_2fbrA00_2b9aB00_2f8iA00_3b56A00_2f7iA00_2flmA00_1u21A00_2b15A00_2b77A00_1e4hA00_1e5aA00_1tt6A00_1zcrA00_2g5uA00_1tz8C00_2g4gA00_2g9kA00_1e3fA00_1zd6A00_2gabB00_2roxB00_1ttaA00_1eta100_1bm7A00_1bmzA00_1tyrA00_1z7jA00_2royB00_1ictA00_1kedA00_1roxB00_1royB00_1ttrA00_1bz8A00_1f86A00_1fhnA00_1fh2A00_1bzeA00_2pabA00_1dvtA00_1dvuA00_1dvyA00_1dvzA00_1thaB00_1tlmB00_1dvqA00_1dvsA00_1dvxA00_1thcB00…
P55769	3	2ozbD00_1e7kB00_2jnbA00_
P01579	2	3besL00_1fg9A00_
P12694	12	2bewA00_1olsA00_2bevA00_1wciA00_1u5bA00_2beuA00_1olxA00_1dtwA00_1v1rA00_1oluA00_1v16A00_1v1mA00_
P42330	6	1zq5A00_2fgbA00_1ry0A00_1ry8A00_1xf0A00_2f38A00_
Q93088	2	1lt7B00_1lt8B00_
P14061	14	1jtvA00_1qywA00_1i5rA00_1fdsA00_1qyvA00_1qyxA00_1a27A00_1bhsA00_1fdtA00_1dhtA00_3dheA00_1equA00_1fduB00_1fdvB00_
P63000	8	2fjuA00_1foeB00_1g4uR00_2h7vA00_1i4dD00_1i4lD00_1ryhA00_1ryfA00_
P07858	3	3pbhA00_1pbhA00_2pbhA00_
P27695	7	1hd7A00_1e9nA00_1bixA00_2isiC00_1dewA00_1de8A00_1de9A00_
P13501	3	1hrjA00_1rtnA00_1rtoA00_
P05452	2	1tn3A00_1htnA00_
P01563	2	1itfA00_2hymB00_
P09601	17	1n45A00_1ozwA00_1ozrA00_1ni6B00_1twrA00_1s8cA00_1twnA00_1t5pA00_1s13A00_1n3uA00_1qq8A00_1ozlA00_1oylA00_1ozeA00_1oykA00_1xk3A00_1xk2A00_
P61626	44	1bb3A00_1bb5A00_1c46A00_1di5A00_1tbyA00_1d6pA00_1d6qA00_1ubzA00_2nwdX00_1jsfA00_1iwtA00_1iwuA00_1iwvA00_1iwwA00_1iwxA00_1iwyA00_1jwrA00_1iwzA00_1lz1A00_1lzrA00_1rexA00_1lzsA00_1reyA00_1rezA00_1lmtA00_1op9B00_1lz5A00_1di4A00_1remA00_1re2A00_1iy3A00_1iy4A00_1hnlA00_1lz4A00_207lA00_208lA00_1lhmA00_2bqaA00_1ouhA00_1lz6A00_1tcyA00_1wqrA00_2lhmA00_3lhmA00_
P04075	3	1aldA00_2aldA00_4aldA00_
P08684	6	2j0dB00_1w0fA00_1w0gA00_1w0eA00_2v0mB00_2j0cB00_
P28676	4	1f4qA00_1f4oA00_1k94A00_1k95A00_
P10147	2	1b50A00_1b53A00_
P78556	3	2hciA00_1m8aA00_2jyoA00_
P29372	2	1f4rA00_1f6oA00_
O00294	2	3c5nA00_2fimB00_
P05231	2	1aluA00_1p9mB00_
P07360	3	1lf7A00_1iw2A00_2qosC00_
P51161	2	1o1uA00_1o1vA00_
P12104	2	1kzwA00_3ifbA00_
P31947	2	1ywtA00_1yz5A00_
P17900	4	2ag4A00_1pu5A00_1tjjC00_2ag2C00_
Q15819	2	1j7dA00_1j74A00_
P00995	2	1cgiI00_1hptA00_
P42773	3	1ihbA00_1g3nB00_1bu9A00_
Q8NBK3	9	2aiiX00_1y1hX00_1y1eX00_1y1iX00_2aijX00_2hi8X00_2aftX00_2aikX00_2hibX00_
P02675	19	1fzcB02_2oyhB03_1fzgB02_1rf1B03_2hloB02_1fzfB02_2h43B02_2oyiB03_2z4eB02_1lt9B02_1ltjB02_2q9iB02_2ffdB03_1fzaB02_1fzbB02_2hodB03_2hpcB03_1fzeB02_1n86B02_
Q13126	5	1cb0A00_1cg6A00_1k27A00_1sd2A00_1sd1A00_
P07741	4	1zn8B00_1zn7A00_1zn9A00_1oreA00_
P03950	4	1a4yB00_2angA00_1angA00_1awzA00_
Q02127	8	1d3gA00_1d3hA00_2fpvA00_2fqiA00_2b0mA00_2fpyA00_2bxvA00_2fptA00_
P51149	2	1t91A00_1yhnA00_
P12724	3	1dytA00_1h1hA00_1qmtA00_
Q99497	5	1p5fA00_2or3A00_1ps4A00_1q2uA00_1ucfA00_
O00204	3	1q1zA00_1q20A00_1q22A00_
O60880	2	1d1zA00_1d4tA00_
P05062	2	1xdmZ00_1xdlW00_
P10153	9	1gqvA00_2c01X00_1hi2A00_1hi3A00_1hi4A00_1hi5A00_2c05A00_2bexC00_2c02A00_
Q9H227	2	2e9lA00_2e9mA00_
O15540	3	1fdqA00_1fe3A00_1jjxA00_
P05413	5	1hmrA00_1hmsA00_1hmtA00_2hmbA00_1g5wA00_
P13686	2	2bq8X00_1warA00_
P50135	3	1jqdA00_2aovA00_2aoxA00_
P68871	48	1a00B00_1y46B00_1yeqB00_1a0vB00_1a01B00_1y4fB00_1yeoB00_1yieB00_1a0wB00_1dxuB00_1o1lB00_1o1nB00_1a0zB00_1a0uB00_1y0tB00_1y0wB00_1j7sB00_1gliB00_1c7bB00_1c7cB00_1c7dB00_1abwB00_1abyB00_1j7yB00_1qi8B00_1j7wB00_1k1kB00_1m9pB00_1yffB00_1nqpB00_1yvqB00_1yvtB00_1o1jB00_1o1iB00_1o1mB00_1o1kB00_1y4pB00_1rqaB00_1yevB00_1ygdB00_1a0yB00_1ye2B00_1y35B00_1y45B00_1yenB00_1y4gB00_1yeuB00_1a0xB00_
P13236	4	1humA00_1hunA00_2ffkB00_2finB00_
P11086	8	1hnnA00_1n7jA00_1n7iA00_2g8nA00_2an3A00_2an4A00_1yz3A00_2an5A00_
Q9GZX6	2	1m4rB00_1ykbA00_
P31371	2	1ihkA00_1g82C00_
P13489	4	2bexA00_1z7xW00_2q4gW00_1a4yA00_
P01034	2	1r4cA00_1g96A00_
P50440	10	1jdwA00_2jdwA00_8jdwA00_7jdwA00_1jdxA00_3jdwA00_6jdwA00_9jdwA00_5jdwA00_2jdxA00_
Q9P2W7	3	1v84A00_1v82A00_1v83A00_
P06276	8	1p0iA00_1xlwA00_1xluA00_1xlvA00_1p0pA00_1p0mA00_1p0qA00_2pm8A00_
P11509	6	2fdvC00_2fduB00_1z10C00_2fdyB00_1z11B00_2fdwC00_
Q92583	2	1nr4A00_1nr2A00_
P00915	16	2foyA00_2nmxB00_1hcbA00_2nn1B00_2nn7B00_1hugA00_2fw4B00_2it4A00_1azmA00_1bzmA00_1czmA00_1huhA00_1crmA00_2cabA00_1jv0B00_1j9wB00_
P61956	2	1wm2A00_2d07B00_
P00918	66	1cakA00_1cazA00_1camA00_1calA00_1cncA00_1hvaA00_1cnbA00_1cvaA00_1cvbA00_1dcbA00_1dcaA00_1fr4A00_1fqmA00_1fqnA00_1fqrA00_1fr7A00_1fsnA00_1fsqA00_1fsrA00_1mooA00_1g0eA00_1g0fA00_1i9qA00_1g45A00_1g46A00_1g4jA00_1i9mA00_1g3zA00_1g48A00_1i9nA00_1i9oA00_1i9pA00_1i9lA00_1g4oA00_2h4nA00_1h4nA00_1heaA00_1yddA00_1hebA00_1ydaA00_1lg5A00_1lgdA00_1lg6A00_1tg3A00_1tg9A00_1th9A00_1thkA00_1ugdA00_1uggA00_1ydbA00…
P16083	6	1sg0A00_1xi2A00_2qwxA00_1qr2A00_1zx1A00_2qr2A00_
P52895	4	2hdjA00_1ihiA00_1j96B00_1xjbB00_
P00568	2	2c95A00_1z83A00_
Q16667	2	1fpzC00_1fq1A00_
P04141	3	2gmfA00_1csgA00_1gmfA00_
P36873	4	1jk7A00_1it6A00_2bcdA00_2bdxA00_
P38117	4	1efvB00_1t9gS00_2a1uB00_2a1tS01_
P14324	4	1yv5A00_1yq7A00_2opmA00_2opnA00_
P15309	4	2hpaA00_1cviA00_1nd6A00_1nd5A00_
P23141	5	2h7cB00_1mx1B00_2hrqB00_2hrrB00_1mx5B00_
P60174	2	1wyiA00_1htiA00_
P10632	5	2nnjA00_2nnhA00_1pq2A00_2vn0A00_2nniA00_
P35225	2	1ijzA00_1ik0A00_
Q04760	3	1qipA00_1qinA00_1froA00_
Q15750	2	2j4oA00_2pomA00_
Q9UBR2	2	1deuB00_1ef7A00_
P00709	2	1hmlA00_1a4vA00_
P02792	3	2ffxJ00_2fg4A00_2fg8A00_
P51857	5	3buvA00_3burA00_3bv7A00_3cmfA00_3cotA00_
P02743	6	1sacA00_2a3yA00_1gykA00_2a3wA00_1lgnA00_2a3xA00_
P06132	7	1r3qA00_1r3yA00_1uroA00_1r3sA00_1r3tA00_2q71A00_2q6zA00_
P15559	8	1d4aA00_1kbqB00_1kboA00_1dxoA00_1gg5A00_2f1oA00_1h69A00_1h66A00_
P43487	2	1k5dB00_1k5gB00_
P11712	2	1og5A00_1og2A00_
P50225	2	1ls6A00_2d06A00_
P16444	2	1ituA00_1itqA00_
P30086	2	1behB00_1bd9A00_
Q96C23	2	1snzB00_1so0B00_
P02671	2	2a45G00_1qvhG00_
Q05315	4	1g86A00_1lclA00_1qkqA00_1hdkA00_
P30043	5	1hdoA00_1he2A00_1he3A00_1he4A00_1he5A00_
Q6VVX0	2	3c6gA00_2ojdA00_
Q16854	2	2ocpA00_1jagA00_
